# Supplementary material for: The CNK–HYP scaffolding complex promotes RAF activation by enhancing KSR–MEK interaction
Source: Nat Struct Mol Biol. 2024 Feb 22;31(7):1028–38. doi: 10.1038/s41594-024-01233-6 (PMC11257983; doi:10.1038/s41594-024-01233-6)
Supplement: Supplementary file 4 — Statistical source data. [file 41594_2024_1233_MOESM4_ESM.xlsx]

## Sheet: Feuil1
	Fig. 1b GST pull-down (a.u.)
			CTL lane
	Lane #	1	2	3	4	5	6	7	8	9
	KSR levels		1		1.52842		1.18166	6.91066	7.14973	0.213802
			1		1.25133		1.11636	4.5219	4.86985	0.106176
			1		1.20904		0.940823	4.87772	4.56726	0.146704
			1		1.29228		0.958773	3.39293	3.53485	0.0489213
	Mean				1.32		1.049	4.926	5.03	0.1289
	P value				0.9775		0.9999	<0,0001	<0,0001	0.4961
				CTL lane
	Lane #	1	2	3	4	5	6	7	8	9
	MEK levels			1		1.10849	2.16341	7.53758	6.99347	0.897157
				1		1.00138	2.03224	6.80494	7.0881	0.659061
				1		0.78789	2.11881	6.1701	5.98118	0.808879
				1		1.09164	2.13317	6.07582	6.2616	0.824304
	Mean					0.9974	2.112	6.647	6.581	0.7974
	P value					>0,9999	0.0018	<0,0001	<0,0001	0.891
		CTL lane
	Lane #	1	2	3	4	5	6	7	8	9
	HYP levels	1			1.1824	0.39731		9.13986	9.65766	0.811613
		1			1.24117	0.545645		9.41769	10.3941	0.533089
		1			1.51077	0.548018		4.71989	5.0325	0.890894
		1			4.75924	1.0001		16.0729	16.1798	1.92974
	Mean				2.173	0.6228		9.838	10.32	1.041
	P value				0.9611	0.9997		0.0012	0.0007	>0,9999
