# Supplementary material for: The CNK–HYP scaffolding complex promotes RAF activation by enhancing KSR–MEK interaction
Source: Nat Struct Mol Biol. 2024 Feb 22;31(7):1028–38. doi: 10.1038/s41594-024-01233-6 (PMC11257983; doi:10.1038/s41594-024-01233-6)
Supplement: Supplementary file 6 — Statistical source data. [file 41594_2024_1233_MOESM6_ESM.xlsx]

## Sheet: Feuil1
	Fig. 2c GST pull-down (a.u.)
		CTL lane
	Lane #	2	3	4	5	6	7	8	9	10	11	12	13
	KSR levels	1	1.01442	1.1189	1.10231	0.985607	0.392129	0.759222	0.879275	0.878316	1.19717	0.894508	0.717583
		1	0.987609	0.913817	0.880106	0.956264	0.782683	1.047	1.05958	0.975138	0.900328	0.844391	0.952907
		1	0.839604	0.74664	0.781202	0.90064	0.670628	0.881401	0.726221	0.824985	1.31055	1.41474	1.09022
	Mean		0.9472	0.9265	0.9212	0.9475	0.6151	0.8959	0.8884	0.8928	1.136	1.051	0.9202
	P value		0.9994	0.9992	0.9968	0.9994	0.0761	0.9891	0.9821	0.9868	0.9385	0.9995	0.9968
		CTL lane
	Lane #	2	3	4	5	6	7	8	9	10	11	12	13
	CNK levels	1	0.723408	0.88331	0.763929	0.82158	0.531749	0.732975	0.537251	0.717311	1.38245	1.13746	0.947583
		1	0.958401	0.765502	0.918895	0.825083	0.774961	1.26835	0.840228	1.01507	0.972057	0.78713	1.28538
		1	0.827838	0.711899	0.719622	0.869914	0.651237	0.859355	0.655579	0.80319	1.35903	1.39628	1.08629
	Mean		0.8365	0.7869	0.8008	0.8389	0.6526	0.9536	0.6777	0.8452	1.238	1.107	1.106
	P value		0.8486	0.6118	0.6821	0.858	0.1317	0.9996	0.1848	0.8816	0.4895	0.9872	0.9877
	Fig. 2d GST pull-down (a.u.)
		CTL lane
	Lane #	2	3	4	5	6	7	8
	KSR levels	1	1.04593	0.0474887	0.403671	0.0392503	0.790817	0.0173481
		1	0.937635	0.0939037	0.554048	0.0808069	0.830562	0.0533606
		1	0.970364	0.108873	0.49799	0.0992034	0.851218	0.0785988
	Mean		0.9846	0.08342	0.4852	0.07309	0.8242	0.04977
	P value		0.9946	<0,0001	<0,0001	<0,0001	0.0009	<0,0001
		CTL lane
	Lane #	2	3	4	5	6	7	8
	MEK levels	1	1.46909	0.0603896	0.188297	0.0335656	0.720708	0.0342732
		1	0.914595	0.0586959	0.425548	0.0471464	0.675619	0.0212805
		1	0.877652	0.0365238	0.0907346	0.0185854	0.476422	0.0129884
	Mean		1.087	0.05187	0.2349	0.0331	0.6242	0.02285
	P value		0.9478	<0,0001	0.0001	<0,0001	0.037	<0,0001
		CTL lane
	Lane #	2	3	4	5	6	7	8
	CNK levels	1	1.11464	0.134699	0.672446	0.235647	0.944087	0.160335
		1	0.814316	0.48446	0.640073	0.388219	0.968325	0.480511
		1	0.891502	0.114411	0.326695	0.0895571	0.703482	0.164703
	Mean		0.9402	0.2445	0.5464	0.2378	0.872	0.2685
	P value		0.9937	0.0003	0.0182	0.0003	0.8326	0.0004
	Fig. 2e GST pull-down (a.u.)
		CTL lane
	Lane #	2	3	4	5	6	7	8
	CNK levels	1	0.562323	0.981853	0.732728	0.733152	0.977502	1.18874
		1	0.938962	0.720516	0.692015	0.405015	0.749013	0.814448
		1	0.921945	0.569119	1.02662	1.18333	0.768754	1.09581
	Mean		0.8077	0.7572	0.8171	0.7738	0.8318	1.033
	P value		0.7654	0.5781	0.7979	0.6404	0.8454	0.9997
	Fig. 2f GST pull-down and RAF activation assay (a.u.)
		CTL lane
	Lane #	3	4	5	6	7	8
	KSR levels	1	0.964202	0.0289736	0.0595456	0.0116025	0.241552
		1	0.961634	0.0442554	0.308343	0.0429917	0.996167
		1	1.07019	0.0464738	0.588852	0.0418377	0.958797
	Mean		0.9987	0.0399	0.3189	0.03214	0.7322
	P value		>0,9999	0.0004	0.0066	0.0004	0.4077
		CTL lane
	Lane #	3	4	5	6	7	8
	MEK levels	1	0.94286	0.0388379	0.211701	0.0315029	0.515563
		1	0.916474	0.0630979	0.255058	0.0467014	0.791074
		1	1.17811	0.0455109	0.367098	0.0431099	0.728526
	Mean		1.012	0.04915	0.278	0.04044	0.6784
	P value		0.9997	<0,0001	<0,0001	<0,0001	0.0036
		CTL lane
	Lane #	3	4	5	6	7	8
	CNK levels	1	0.930862	0.23807	0.217283	0.192945	0.501277
		1	0.610458	0.107113	0.189649	0.0933021	0.801541
		1	1.04051	0.361966	0.606118	0.350848	0.85866
	Mean		0.8606	0.2357	0.3377	0.2124	0.7205
	P value		0.7734	0.0006	0.0019	0.0005	0.2225
		CTL lane
	Lane #	3	4	5	6	7	8
	pMEK levels	1	1.14815	0.313021	0.622711	0.356121	0.79224
		1	1.78879	0.239265	0.721095	0.330323	1.25636
		1	1.07466	0.476001	0.907443	0.493044	1.04626
	Mean		1.337	0.3428	0.7504	0.3932	1.032
	P value		0.2198	0.0081	0.4627	0.0138	0.9997
	Fig. 2g MAPK pathway activation assay (a.u.)
		CTL lane
	Lane #	2	3	4	5
	pMAPK levels	1	0.571956	0.904617	0.504428
		1	0.387344	0.948781	0.501119
		1	0.380018	0.659886	0.219396
	Mean		0.4464	0.8378	0.4083
	P value		0.0017	0.3245	0.0011
