# Supplementary material for: The CNK–HYP scaffolding complex promotes RAF activation by enhancing KSR–MEK interaction
Source: Nat Struct Mol Biol. 2024 Feb 22;31(7):1028–38. doi: 10.1038/s41594-024-01233-6 (PMC11257983; doi:10.1038/s41594-024-01233-6)
Supplement: Supplementary file 8 — Statistical source data. [file 41594_2024_1233_MOESM8_ESM.xlsx]

## Sheet: Feuil1
	Fig. 3b GST pull-down and RAF activation assay (a.u.)
		CTL lane
	Lane #	4	5	6	7	8
	KSR levels	1	0.0710314	0.0837087	0.174185	1.24689
		1	0.0712526	0.0395689	0.0738426	0.904884
		1	0.0796357	0.0779571	0.0982526	1.05178
	Mean		0.07397	0.06708	0.1154	1.068
	P value		<0,0001	<0,0001	<0,0001	0.702
		CTL lane
	Lane #	4	5	6	7	8
	MEK levels	1	0.0845511	0.0484534	0.0672428	1.18189
		1	0.0353342	0.029371	0.0871893	1.24864
		1	0.0363193	0.0339422	0.0459078	1.24448
	Mean		0.05207	0.03726	0.06678	1.225
	P value		<0,0001	<0,0001	<0,0001	<0,0001
		CTL lane
	Lane #	4	5	6	7	8
	CNK levels	1	0.605927	0.799097	0.800487	1.15365
		1	0.667515	0.812656	0.771918	0.92886
		1	0.422335	0.426642	0.482276	1.07392
	Mean		0.5653	0.6795	0.6849	1.052
	P value		0.0153	0.0718	0.0773	0.9763
		CTL lane
	Lane #	4	5	6	7	8
	pMEK levels	1	0.179718	0.354081	0.764283	1.12778
		1	0.256247	0.383187	0.613145	1.01867
		1	0.210412	0.332691	0.584173	0.998312
	Mean		0.2155	0.3567	0.6539	1.048
	P value		<0,0001	<0,0001	<0,0001	0.697
	Fig. 3c Anti-V5 IP (a.u.)
		CTL lane
	Lane #	2	3	4	5	6	7
	MEK levels	1	0.279575	1.03194	0.682364	1.34436	1.74727
		1	0.177972	0.859811	0.518669	1.03797	1.08386
		1	0.00653613	0.819105	0.189001	1.33562	1.71233
	Mean		0.1547	0.9036	0.4633	1.239	1.514
	P value		0.0015	0.9683	0.0335	0.5215	0.0421
		CTL lane
	Lane #	2	3	4	5	6	7
	CNK levels	1	0.109969	0.0207631	0.0855244	0.171002	1.76063
		1	0.499383	0.312108	0.53403	0.471891	0.822221
		1	0.263696	0.0544864	0.15249	0.121542	0.785059
	Mean		0.291	0.1291	0.2573	0.2548	1.123
	P value		0.0338	0.0096	0.026	0.0255	0.973
