# Supplementary material for: The CNK–HYP scaffolding complex promotes RAF activation by enhancing KSR–MEK interaction
Source: Nat Struct Mol Biol. 2024 Feb 22;31(7):1028–38. doi: 10.1038/s41594-024-01233-6 (PMC11257983; doi:10.1038/s41594-024-01233-6)
Supplement: Supplementary file 10 — Statistical source data. [file 41594_2024_1233_MOESM10_ESM.xlsx]

## Sheet: Feuil1
	Fig. 4b Anti-V5 IP (a.u.)
		CTL lane
	Lane #	2	3
	MEK levels	1	2.81513
		1	5.93646
		1	2.7494
		1	1.7616
	Mean		3.316
	P value		0.0432
	Fig. 4c Anti-Pyo IP and RAF activation assay (a.u.)
		CTL lane
	Lane #	2	3	4	5	6
	KSR levels	1	1.21775	2.01696	1.27191	0.646116
		1	1.28894	2.01337	1.12919	0.555131
		1	1.00619	1.18067	1.03618	0.849424
	Mean		1.171	1.737	1.146	0.6836
	P value		0.7991	0.0125	0.869	0.36
		CTL lane
	Lane #	3	4	5	6
	pMEK levels	1	2.26845	1.12524	0.36236
		1	4.64885	1.93412	0.520602
		1	3.98372	1.95962	1.18721
	Mean		3.634	1.673	0.6901
	P value		0.0042	0.5287	0.9031
	Fig. 4d RAF activation assay (a.u.)
		CTL lane
	Lane #	2	3	4	5	6	7
	pMEK levels	1	1.19723	1.42452	11.6886	0.643887	0.514204
		1	1.38508	2.29926	7.75082	0.583655	0.469398
		1	1.31399	1.49181	6.02622	0.873754	0.509248
	Mean		1.299	1.739	8.489	0.7004	0.4976
	P value		0.9977	0.9065	<0,0001	0.9976	0.9784
	Fig. 4e RAF activation assay (a.u.)
		CTL lane
	Lane #	2	3	4	5
	pMEK levels	1	0.607041	0.573582	1.19739
		1	0.561913	0.552683	1.11083
		1	0.388124	0.370681	1.25002
		1	0.498749	0.57142	1.04134
	Mean		0.514	0.5171	1.15
	P value		<0,0001	<0,0001	0.0608
