# Supplementary material for: The CNK–HYP scaffolding complex promotes RAF activation by enhancing KSR–MEK interaction
Source: Nat Struct Mol Biol. 2024 Feb 22;31(7):1028–38. doi: 10.1038/s41594-024-01233-6 (PMC11257983; doi:10.1038/s41594-024-01233-6)
Supplement: Supplementary file 12 — Statistical source data. [file 41594_2024_1233_MOESM12_ESM.xlsx]

## Sheet: Feuil1
	Extended Data Fig. 2b GST pull-down (a.u.)
		CTL lane
	Lane #	2	3	4	5	6	7	8
	CNK levels	1	0.0888148	0.101507	0.130321	0.0973556	0.492406	0.0509446
		1	0.349147	0.304564	0.505684	0.126546	0.871853	0.0962384
		1	0.28077	0.440766	0.127854	0.300606	0.922815	0.215815
	Mean		0.2396	0.2823	0.2546	0.1748	0.7624	0.121
	P value		0.0002	0.0003	0.0002	<0,0001	0.2972	<0,0001
	Extended data Fig. 2c GST pull-down and RAF activation assay (a.u.)
		CTL lane
	Lane #	4	5	6	7	8	9	10
	CNK levels	1	0.446496	0.690515	0.266316	0.73459	0.374082	0.145292
		1	0.146183	0.516563	0.0526114	0.549178	0.533229	0.0845401
		1	0.128222	0.3828	0.117986	0.602433	0.0954529	0.071969
	Mean		0.2403	0.53	0.1456	0.6287	0.3343	0.1006
	P value		<0,0001	0.0039	<0,0001	0.0212	0.0002	<0,0001
		CTL lane
	Lane #	4	5	6	7	8	9	10
	KSR levels	1	0.128469	0.635891	0.0562915	0.645593	0.140792	0.0133701
		1	0.146732	0.584784	0.0388222	0.777721	0.141196	0.00507947
		1	0.126572	0.643334	0.0566	0.870135	0.12842	0.0216759
	Mean		0.1339	0.6213	0.05057	0.7645	0.1368	0.01338
	P value		<0,0001	<0,0001	<0,0001	<0,0001	<0,0001	<0,0001
		CTL lane
	Lane #	4	5	6	7	8	9	10
	MEK levels	1	0.105091	0.789836	0.0634864	0.870511	0.0713495	0.0219052
		1	0.0588008	0.529879	0.0230678	0.575424	0.0329489	0.00150337
		1	0.0916134	0.711089	0.044508	0.852403	0.0451681	0.00630913
	Mean		0.08517	0.6769	0.04369	0.7661	0.04982	0.009906
	P value		<0,0001	0.0013	<0,0001	0.0162	<0,0001	<0,0001
		CTL lane
	Lane #	4	5	6	7	8	9	10
	pMEK levels	1	0.55341	0.59883	0.235759	1.15276	0.671297	0.0912913
		1	0.402675	0.407452	0.114793	0.705371	0.239489	0.0207893
		1	0.569537	0.651247	0.131821	1.14768	0.535769	0.045475
	Mean		0.5085	0.5525	0.1608	1.002	0.4822	0.05252
	P value		0.0045	0.0092	<0,0001	>0,9999	0.003	<0,0001
	Extended Data Fig. 2e GST pull-down (a.u.)
		CTL lane
	Lane #	2	3	4	5	6	7	8	9	10
	CNK levels	1	0.299006	0.932555	0.0506728	0.605463	0.0247081	0.0199713	0.0225437	0.012102
		1	0.466858	1.06966	0.247505	1.18211	0.173961	0.109778	0.129301	0.0795762
		1	0.10403	0.734016	0.0528738	0.463004	0.0222233	0.015282	0.0293218	0.0389854
	Mean		0.29	0.9121	0.117	0.7502	0.07363	0.04834	0.06039	0.04355
	P value		0.0003	0.9835	<0,0001	0.3252	<0,0001	<0,0001	<0,0001	<0,0001
	Extended data Fig. 2f GST pull-down and RAF activation assay (a.u.)
		CTL lane
	Lane #	3	4	5	6	7	8	9	10	11
	CNK levels	1	0.842298	0.85082	0.522378	0.75914	0.589391	0.0447585	0.240552	0.420672
		1	0.858502	0.857821	0.576046	0.801264	0.714764	0.031926	0.259374	0.864682
		1	0.923181	1.11403	0.576414	0.96371	0.687057	0.171784	0.157035	0.554055
	Mean		0.8747	0.9409	0.5583	0.8414	0.6637	0.08282	0.219	0.6131
	P value		0.5998	0.9815	0.0006	0.3627	0.0072	<0,0001	<0,0001	0.0021
		CTL lane
	Lane #	3	4	5	6	7	8	9	10	11
	KSR levels	1	1.11901	0.833994	0.76208	0.981344	0.907537	0.0924156	0.193097	0.648626
		1	0.980699	0.830466	0.474861	0.675174	0.796068	0.000152252	0.0397115	0.568671
		1	0.85612	0.824444	0.710555	0.709273	0.694741	0.0753784	0.20129	0.950607
		1	0.917867	0.997072	0.675367	0.90164	0.760125	0.0829499	0.203793	0.724382
	Mean		0.9684	0.8715	0.6557	0.8169	0.7896	0.06272	0.1595	0.7231
	P value		0.9979	0.4109	0.0006	0.1134	0.0525	<0,0001	<0,0001	0.0064
		CTL lane
	Lane #	3	4	5	6	7	8	9	10	11
	MEK levels	1	1.11267	0.86606	0.548377	0.700468	0.830726	0.0804297	0.133289	0.541218
		1	0.915409	0.772948	0.409728	0.680939	0.663061	0.0325222	0.0796135	0.651387
		1	1.21698	0.823804	0.492485	0.912611	0.852088	0.0727058	0.182228	0.316485
	Mean		1.082	0.8209	0.4835	0.7647	0.782	0.06189	0.1317	0.503
	P value		0.8782	0.2015	<0,0001	0.0559	0.0844	<0,0001	<0,0001	<0,0001
		CTL lane
	Lane #	3	4	5	6	7	8	9	10	11
	pMEK levels	1	1.02055	1.0414	0.947502	0.982444	0.99642	0.127753	0.625823	0.958101
		1	1.05576	1.03105	1.01103	1.00002	0.962814	0.162119	0.69956	0.835461
		1	0.85263	0.724753	0.765305	0.636463	0.852974	0.0707675	0.207987	0.375981
	Mean		0.9763	0.9324	0.9079	0.873	0.9374	0.1202	0.5111	0.7232
	P value		0.9998	0.9972	0.9867	0.9261	0.9976	<0,0001	0.0182	0.3036
	Extended Data Fig. 2h GST pull-down (a.u.)
		CTL lane
	Lane #	2	3	4	5
	CNK levels	1	0.384982	0.277154	0.839519
		1	0.743727	0.611071	1.17887
		1	0.262578	0.302766	1.06731
	Mean		0.4638	0.397	1.029
	P value		0.0155	0.0082	0.9943
	Extended data Fig. 2i GST pull-down and RAF activation assay (a.u.)
		CTL lane
	Lane #	3	4	5	6
	CNK levels	1	0.883032	0.535146	0.687881
		1	0.895594	0.182113	0.666841
		1	1.3117	0.226626	0.836475
	Mean		1.03	0.3146	0.7304
	P value		0.9913	0.0022	0.1732
		CTL lane
	Lane #	3	4	5	6
	KSR levels	1	0.774912	0.0184565	0.26663
		1	0.64671	0.037594	0.0573747
		1	0.413408	0.0402823	0.167451
	Mean		0.6117	0.03211	0.1638
	P value		0.0051	<0,0001	<0,0001
		CTL lane
	Lane #	3	4	5	6
	MEK levels	1	0.907231	0.110413	0.360411
		1	1.28548	0.172875	0.503895
		1	0.520782	0.0247745	0.151518
	Mean		0.9045	0.1027	0.3386
	P value		0.9033	0.0023	0.0135
		CTL lane
	Lane #	3	4	5	6
	pMEK levels	1	0.981486	0.804257	0.986562
		1	1.0429	0.842719	0.937951
		1	1.0579	0.815623	0.923778
	Mean		1.027	0.8209	0.9494
	P value		0.5193	0.0001	0.1329
