# Supplementary material for: The CNK–HYP scaffolding complex promotes RAF activation by enhancing KSR–MEK interaction
Source: Nat Struct Mol Biol. 2024 Feb 22;31(7):1028–38. doi: 10.1038/s41594-024-01233-6 (PMC11257983; doi:10.1038/s41594-024-01233-6)
Supplement: Supplementary file 14 — Statistical source data. [file 41594_2024_1233_MOESM14_ESM.xlsx]

## Sheet: Sheet1
Data for Extendd Data Figure 3a							Data for Extendd Data Figure 3b					Data for Extendd Data Figure 3c					Data for Extendd Data Figure 3d					Data for Extendd Data Figure 3e							Data for Extendd Data Figure 3f					Data for Extendd Data Figure 3g					Data for Extendd Data Figure 3h
KSR:MEK + CNK:HYP		KSR:MEK		CNK:HYP			KSR MEK CNK D195K HYP		CNK D195K HYP			KSR MEK CNK M197E HYP		CNK M197E HYP			KSR MEK CNK V198E HYP		CNK V198E HYP			KSR:MEK + CNK:HYP		CNK HYP		KSR:MEK			KSR M902D:MEK + CNK:HYP		KSR K902D:MEK			KSR Y925D:MEK + CNK:HYP		KSR Y925D:MEK			KSR M902D Y925D:MEK + CNK:HYP		KSR M902D Y925D:MEK
ml	mAU	ml	mAU	ml	mAU		ml	mAU	ml	mAU		ml	mAU	ml	mAU		ml	mAU	ml	mAU		ml	mAU	ml	mAU	ml	mAU		ml	mAU	ml	mAU		ml	mAU	ml	mAU		ml	mAU	ml	mAU
0	-0.252	0	-22.861	0	-5.042		0	-0.003	0	0.209		0	0.395	0	-0.252		0	-4.34	0	0.412		0	-2.139	0	-15.811	0	0.046		0	-1.117	0	-0.054		0	-0.012	0	-0.095		0	-0.063	0	0
0.029	0.11	0.029	1.821	0.029	0.287		0.029	0.187	0.029	0.053		0.029	0.088	0.029	0.106		0.029	0.119	0.029	0.137		0.029	0.112	0.029	-5.467	0.029	5.053		0.029	0.152	0.029	0.175		0.029	0.154	0.029	-0.051		0.029	0.138	0.029	-1.79
0.058	0.307	0.058	4.014	0.058	0.647		0.058	0.464	0.058	0.177		0.058	0.228	0.058	0.291		0.058	0.298	0.058	0.344		0.058	0.297	0.058	-11.632	0.058	12.222		0.058	0.409	0.058	0.434		0.058	0.405	0.058	-0.043		0.058	0.333	0.058	-3.599
0.088	3.383	0.088	28.084	0.088	4.22		0.088	1.178	0.088	1.172		0.088	1.119	0.088	1.152		0.088	0.902	0.088	2.046		0.088	1.391	0.088	-13.42	0.088	19.444		0.088	3.004	0.088	3.749		0.088	3.499	0.088	1.408		0.088	2.707	0.088	-1.932
0.117	10.008	0.117	35.86	0.117	13.898		0.117	3.618	0.117	1.106		0.117	0.93	0.117	3.97		0.117	2.986	0.117	6.236		0.117	4.558	0.117	-3.344	0.117	7.347		0.117	7.815	0.117	11.443		0.117	8.328	0.117	1.801		0.117	7.795	0.117	0.63
0.146	13.691	0.146	23.068	0.146	19.761		0.146	5.588	0.146	-0.135		0.146	-0.055	0.146	5.977		0.146	4.677	0.146	8.422		0.146	6.763	0.146	-0.03	0.146	-0.028		0.146	10.04	0.146	14.787		0.146	10.031	0.146	-0.538		0.146	9.776	0.146	-0.298
0.175	11.223	0.175	17.981	0.175	16.109		0.175	5.034	0.175	-0.822		0.175	-0.505	0.175	5.293		0.175	4.296	0.175	6.609		0.175	6.006	0.175	-0.474	0.175	-0.468		0.175	7.552	0.175	11.522		0.175	7.285	0.175	-2.092		0.175	7.308	0.175	-1.445
0.204	8.795	0.204	14.792	0.204	11.75		0.204	3.867	0.204	-1.746		0.204	-1.203	0.204	4.086		0.205	3.302	0.204	4.822		0.204	4.675	0.204	-1.236	0.204	-1.261		0.204	5.703	0.204	8.615		0.204	5.397	0.205	-3.934		0.204	5.199	0.204	-2.944
0.234	7.799	0.234	12.1	0.234	10.012		0.234	3.362	0.234	-2.307		0.234	-1.702	0.234	3.507		0.234	2.768	0.234	3.99		0.234	4.084	0.234	-1.897	0.234	-2.092		0.234	4.86	0.234	7.349		0.234	4.564	0.234	-5.011		0.234	4.277	0.234	-3.834
0.263	7.024	0.263	9.908	0.263	8.869		0.263	2.981	0.263	-2.714		0.263	-2.047	0.263	3.107		0.263	2.432	0.263	3.457		0.263	3.671	0.263	-2.376	0.263	-2.9		0.263	4.24	0.263	6.506		0.263	3.991	0.263	-5.755		0.263	3.694	0.263	-4.453
0.292	6.375	0.292	8.287	0.292	7.951		0.292	2.671	0.292	-3.073		0.292	-2.333	0.292	2.798		0.292	2.208	0.292	3.069		0.292	3.33	0.292	-2.792	0.292	-3.818		0.292	3.773	0.292	5.885		0.292	3.504	0.292	-6.295		0.292	3.258	0.292	-4.968
0.321	5.927	0.321	7.095	0.321	7.302		0.321	2.482	0.321	-3.364		0.321	-2.571	0.321	2.574		0.321	2.035	0.321	2.817		0.321	3.086	0.321	-3.145	0.321	-4.859		0.321	3.46	0.321	5.368		0.321	3.18	0.321	-6.734		0.321	2.98	0.321	-5.353
0.351	5.579	0.351	6.049	0.351	6.809		0.35	2.322	0.35	-3.565		0.35	-2.766	0.35	2.335		0.351	1.822	0.35	2.542		0.351	2.899	0.351	-3.437	0.351	-6.097		0.35	3.177	0.35	4.991		0.35	2.911	0.351	-7.093		0.35	2.745	0.351	-5.62
0.38	5.227	0.38	5.209	0.38	6.372		0.38	2.143	0.38	-3.703		0.38	-2.924	0.38	2.198		0.38	1.657	0.38	2.336		0.38	2.722	0.38	-3.696	0.38	-7.219		0.38	2.906	0.38	4.662		0.38	2.697	0.38	-7.362		0.38	2.547	0.38	-5.853
0.409	4.988	0.409	4.526	0.409	5.958		0.409	1.991	0.409	-3.827		0.409	-2.989	0.409	2.046		0.409	1.555	0.409	2.204		0.409	2.479	0.409	-3.916	0.409	-8.302		0.409	2.724	0.409	4.395		0.409	2.499	0.409	-7.561		0.409	2.353	0.409	-6.069
0.438	4.754	0.438	3.993	0.438	5.655		0.438	1.891	0.438	-3.954		0.438	-3.047	0.438	1.897		0.438	1.482	0.438	2.064		0.438	2.344	0.438	-4.113	0.438	-9.323		0.438	2.564	0.438	4.133		0.438	2.378	0.438	-7.721		0.438	2.142	0.438	-6.24
0.467	4.551	0.467	3.55	0.467	5.423		0.467	1.8	0.467	-4.05		0.467	-3.137	0.467	1.786		0.467	1.422	0.467	1.925		0.467	2.239	0.467	-4.291	0.467	-10.309		0.467	2.447	0.467	3.97		0.467	2.254	0.467	-7.846		0.467	2.01	0.467	-6.345
0.497	4.372	0.497	3.182	0.497	5.233		0.496	1.714	0.496	-4.159		0.496	-3.206	0.496	1.734		0.497	1.379	0.496	1.819		0.497	2.157	0.497	-4.46	0.497	-11.118		0.496	2.366	0.497	3.859		0.497	2.14	0.497	-7.996		0.497	1.866	0.497	-6.467
0.526	4.227	0.526	2.849	0.526	4.995		0.526	1.664	0.526	-4.239		0.526	-3.257	0.526	1.654		0.526	1.328	0.526	1.711		0.526	2.083	0.526	-4.618	0.526	-11.834		0.526	2.254	0.526	3.709		0.526	2.045	0.526	-8.139		0.526	1.75	0.526	-6.565
0.555	4.081	0.555	2.562	0.555	4.767		0.555	1.627	0.555	-4.274		0.555	-3.315	0.555	1.599		0.555	1.291	0.555	1.653		0.555	2.005	0.555	-4.777	0.555	-12.478		0.555	2.156	0.555	3.575		0.555	1.964	0.555	-8.266		0.555	1.69	0.555	-6.654
0.584	3.916	0.584	2.314	0.584	4.605		0.584	1.556	0.584	-4.342		0.584	-3.371	0.584	1.554		0.584	1.225	0.584	1.613		0.584	1.94	0.584	-4.923	0.584	-13.023		0.584	2.069	0.584	3.443		0.584	1.886	0.584	-8.38		0.584	1.604	0.584	-6.745
0.613	3.773	0.613	2.075	0.613	4.43		0.613	1.475	0.613	-4.422		0.613	-3.406	0.613	1.52		0.614	1.174	0.613	1.561		0.613	1.873	0.613	-5.035	0.613	-13.485		0.613	1.96	0.613	3.315		0.613	1.819	0.614	-8.484		0.613	1.54	0.613	-6.851
0.643	3.646	0.643	1.877	0.643	4.293		0.642	1.433	0.642	-4.471		0.643	-3.454	0.642	1.457		0.643	1.146	0.642	1.482		0.643	1.784	0.643	-5.176	0.643	-13.876		0.642	1.863	0.643	3.195		0.643	1.759	0.643	-8.557		0.643	1.492	0.643	-6.965
0.672	3.536	0.672	1.658	0.672	4.178		0.672	1.418	0.672	-4.534		0.672	-3.473	0.672	1.39		0.672	1.13	0.672	1.423		0.672	1.717	0.672	-5.328	0.672	-14.264		0.672	1.8	0.672	3.121		0.672	1.694	0.672	-8.663		0.672	1.477	0.672	-7.055
0.701	3.445	0.701	1.494	0.701	3.993		0.701	1.401	0.701	-4.563		0.701	-3.504	0.701	1.344		0.701	1.103	0.701	1.382		0.701	1.653	0.701	-5.442	0.701	-14.557		0.701	1.747	0.701	3.024		0.701	1.631	0.701	-8.749		0.701	1.425	0.701	-7.121
0.73	3.359	0.73	1.303	0.73	3.849		0.73	1.36	0.73	-4.57		0.73	-3.575	0.73	1.318		0.73	1.08	0.73	1.356		0.73	1.618	0.73	-5.542	0.73	-14.806		0.73	1.736	0.73	2.917		0.73	1.6	0.73	-8.844		0.73	1.351	0.73	-7.211
0.759	3.271	0.759	1.158	0.759	3.761		0.759	1.309	0.759	-4.61		0.759	-3.625	0.759	1.292		0.76	1.053	0.759	1.316		0.759	1.591	0.76	-5.624	0.759	-15.006		0.759	1.708	0.759	2.842		0.759	1.543	0.76	-8.911		0.759	1.306	0.759	-7.28
0.789	3.183	0.789	1.006	0.789	3.677		0.788	1.248	0.788	-4.637		0.789	-3.652	0.789	1.263		0.789	1.01	0.788	1.279		0.789	1.539	0.789	-5.713	0.789	-15.218		0.789	1.636	0.789	2.763		0.789	1.47	0.789	-8.942		0.789	1.268	0.789	-7.341
0.818	3.09	0.818	0.857	0.818	3.589		0.818	1.212	0.818	-4.677		0.818	-3.675	0.818	1.214		0.818	0.985	0.818	1.254		0.818	1.493	0.818	-5.816	0.818	-15.4		0.818	1.594	0.818	2.688		0.818	1.405	0.818	-8.99		0.818	1.219	0.818	-7.386
0.847	3.041	0.847	0.726	0.847	3.509		0.847	1.208	0.847	-4.714		0.847	-3.683	0.847	1.183		0.847	0.982	0.847	1.21		0.847	1.471	0.847	-5.919	0.847	-15.549		0.847	1.559	0.847	2.632		0.847	1.38	0.847	-9.035		0.847	1.178	0.847	-7.42
0.876	2.987	0.876	0.575	0.876	3.433		0.876	1.184	0.876	-4.736		0.876	-3.689	0.876	1.151		0.877	0.961	0.876	1.165		0.876	1.455	0.876	-6.004	0.876	-15.687		0.876	1.523	0.876	2.541		0.876	1.384	0.877	-9.097		0.876	1.135	0.876	-7.46
0.906	2.968	0.906	0.493	0.906	3.343		0.905	1.152	0.905	-4.758		0.905	-3.69	0.905	1.137		0.906	0.961	0.905	1.151		0.905	1.427	0.906	-6.081	0.906	-15.806		0.905	1.49	0.905	2.496		0.905	1.368	0.906	-9.152		0.905	1.099	0.906	-7.499
0.935	2.93	0.935	0.4	0.935	3.262		0.934	1.101	0.934	-4.777		0.935	-3.711	0.935	1.109		0.935	0.926	0.934	1.143		0.935	1.404	0.935	-6.195	0.935	-15.911		0.935	1.426	0.935	2.432		0.935	1.338	0.935	-9.193		0.935	1.065	0.935	-7.538
0.964	2.856	0.964	0.356	0.964	3.195		0.964	1.107	0.964	-4.786		0.964	-3.735	0.964	1.09		0.964	0.887	0.964	1.118		0.964	1.378	0.964	-6.294	0.964	-16.019		0.964	1.389	0.964	2.408		0.964	1.278	0.964	-9.237		0.964	1.044	0.964	-7.575
0.993	2.791	0.993	0.275	0.993	3.16		0.993	1.12	0.993	-4.834		0.993	-3.764	0.993	1.067		0.993	0.876	0.993	1.094		0.993	1.352	0.993	-6.373	0.993	-16.111		0.993	1.361	0.993	2.393		0.993	1.248	0.993	-9.287		0.993	1.027	0.993	-7.597
1.022	2.703	1.022	0.199	1.022	3.112		1.022	1.109	1.022	-4.89		1.022	-3.76	1.022	1.026		1.023	0.847	1.022	1.082		1.022	1.318	1.022	-6.432	1.022	-16.189		1.022	1.31	1.022	2.347		1.022	1.212	1.023	-9.316		1.022	1	1.022	-7.612
1.052	2.671	1.052	0.139	1.052	3.022		1.051	1.097	1.051	-4.912		1.051	-3.756	1.051	1.019		1.052	0.843	1.051	1.085		1.052	1.283	1.052	-6.5	1.052	-16.261		1.051	1.268	1.051	2.292		1.051	1.191	1.052	-9.362		1.051	0.97	1.052	-7.643
1.081	2.677	1.081	-0.023	1.081	2.937		1.08	1.107	1.08	-4.883		1.081	-3.796	1.081	1.019		1.081	0.865	1.08	1.054		1.081	1.27	1.081	-6.565	1.081	-16.329		1.081	1.269	1.081	2.262		1.081	1.173	1.081	-9.406		1.081	0.954	1.081	-7.692
1.11	2.65	1.11	-0.117	1.11	2.883		1.11	1.084	1.109	-4.873		1.11	-3.811	1.11	1.004		1.11	0.865	1.11	1.005		1.11	1.267	1.11	-6.635	1.11	-16.38		1.11	1.281	1.11	2.229		1.11	1.143	1.11	-9.449		1.11	0.941	1.11	-7.727
1.139	2.567	1.139	-0.085	1.139	2.823		1.139	1.06	1.139	-4.892		1.139	-3.815	1.139	0.983		1.139	0.843	1.139	1.003		1.139	1.229	1.139	-6.722	1.139	-16.433		1.139	1.26	1.139	2.18		1.139	1.116	1.139	-9.506		1.139	0.927	1.139	-7.728
1.168	2.507	1.168	0.557	1.168	2.799		1.168	1.068	1.168	-4.925		1.168	-3.82	1.168	0.963		1.169	0.83	1.168	1.006		1.168	1.201	1.168	-6.801	1.168	-16.486		1.168	1.233	1.168	2.132		1.168	1.109	1.169	-9.548		1.168	0.901	1.168	-7.744
1.198	2.467	1.198	0.841	1.198	2.784		1.197	1.059	1.197	-4.975		1.197	-3.837	1.197	0.965		1.198	0.823	1.197	1.013		1.198	1.193	1.198	-6.857	1.198	-16.545		1.197	1.238	1.197	2.108		1.197	1.098	1.198	-9.595		1.197	0.871	1.198	-7.76
1.227	2.393	1.227	0.689	1.227	2.738		1.226	1.047	1.226	-5.008		1.227	-3.85	1.227	0.97		1.227	0.84	1.226	0.998		1.227	1.184	1.227	-6.918	1.227	-16.548		1.227	1.242	1.227	2.055		1.227	1.097	1.227	-9.589		1.227	0.865	1.227	-7.771
1.256	2.382	1.256	0.542	1.256	2.684		1.256	1.028	1.255	-5.007		1.256	-3.854	1.256	0.955		1.256	0.848	1.256	0.984		1.256	1.172	1.256	-6.973	1.256	-16.565		1.256	1.243	1.256	2.011		1.256	1.066	1.256	-9.589		1.256	0.853	1.256	-7.784
1.285	2.349	1.285	0.431	1.285	2.634		1.285	1.028	1.285	-5.031		1.285	-3.863	1.285	0.939		1.286	0.822	1.285	0.976		1.285	1.156	1.285	-7.022	1.285	-16.597		1.285	1.215	1.285	1.983		1.285	1.034	1.286	-9.625		1.285	0.833	1.285	-7.831
1.314	2.288	1.314	0.315	1.314	2.584		1.314	1.012	1.314	-5.034		1.314	-3.87	1.314	0.905		1.315	0.777	1.314	0.925		1.314	1.16	1.315	-7.061	1.314	-16.64		1.314	1.166	1.314	1.956		1.314	1.009	1.315	-9.683		1.314	0.813	1.314	-7.871
1.344	2.24	1.344	0.227	1.344	2.565		1.343	0.979	1.343	-5.022		1.343	-3.888	1.343	0.897		1.344	0.766	1.343	0.879		1.344	1.143	1.344	-7.125	1.344	-16.684		1.343	1.125	1.344	1.877		1.344	0.984	1.344	-9.703		1.344	0.801	1.344	-7.881
1.373	2.207	1.373	0.222	1.373	2.535		1.372	0.948	1.372	-5.041		1.373	-3.902	1.373	0.867		1.373	0.773	1.372	0.875		1.373	1.142	1.373	-7.181	1.373	-16.712		1.373	1.089	1.373	1.804		1.373	0.958	1.373	-9.731		1.373	0.788	1.373	-7.913
1.402	2.2	1.402	0.181	1.402	2.456		1.402	0.937	1.401	-5.071		1.402	-3.9	1.402	0.843		1.402	0.753	1.402	0.866		1.402	1.095	1.402	-7.252	1.402	-16.746		1.402	1.075	1.402	1.749		1.402	0.936	1.402	-9.778		1.402	0.752	1.402	-7.931
1.431	2.199	1.431	0.077	1.431	2.394		1.431	0.931	1.431	-5.058		1.431	-3.897	1.431	0.836		1.432	0.73	1.431	0.856		1.431	1.051	1.431	-7.301	1.431	-16.77		1.431	1.097	1.431	1.742		1.431	0.922	1.432	-9.782		1.431	0.723	1.431	-7.966
1.46	2.227	1.461	-0.011	1.46	2.365		1.46	0.921	1.46	-5.03		1.46	-3.859	1.46	0.859		1.461	0.721	1.46	0.868		1.46	1.04	1.461	-7.356	1.46	-16.769		1.46	1.12	1.46	1.731		1.46	0.928	1.461	-9.745		1.46	0.713	1.46	-8.008
1.49	2.258	1.49	-0.017	1.49	2.375		1.489	0.942	1.489	-5		1.489	-3.811	1.489	0.941		1.49	0.811	1.489	0.91		1.49	1.022	1.49	-7.406	1.49	-16.812		1.489	1.15	1.49	1.751		1.49	0.976	1.49	-9.723		1.49	0.713	1.49	-8.019
1.519	2.259	1.519	-0.014	1.519	2.39		1.519	0.968	1.518	-5.041		1.519	-3.807	1.519	0.982		1.519	0.862	1.519	0.949		1.519	1.021	1.519	-7.407	1.519	-16.81		1.519	1.17	1.519	1.785		1.519	1.028	1.519	-9.746		1.519	0.694	1.519	-7.977
1.548	2.241	1.548	-0.033	1.548	2.395		1.548	0.979	1.547	-5.071		1.548	-3.822	1.548	0.956		1.549	0.837	1.548	0.963		1.548	1.094	1.548	-7.399	1.548	-16.776		1.548	1.144	1.548	1.794		1.548	1.024	1.549	-9.777		1.548	0.754	1.548	-7.94
1.577	2.197	1.577	-0.072	1.577	2.343		1.577	0.976	1.577	-5.053		1.577	-3.814	1.577	0.931		1.578	0.831	1.577	0.963		1.577	1.158	1.577	-7.406	1.577	-16.755		1.577	1.152	1.577	1.771		1.577	1.018	1.578	-9.782		1.577	0.795	1.577	-7.935
1.607	2.143	1.607	-0.083	1.607	2.304		1.606	0.965	1.606	-5.044		1.606	-3.81	1.606	0.894		1.607	0.825	1.606	0.954		1.607	1.144	1.607	-7.444	1.607	-16.776		1.606	1.158	1.606	1.758		1.606	0.988	1.607	-9.82		1.606	0.799	1.607	-7.933
1.636	2.112	1.636	-0.043	1.636	2.273		1.635	0.946	1.635	-5.064		1.635	-3.807	1.635	0.875		1.636	0.816	1.635	0.922		1.636	1.136	1.636	-7.519	1.636	-16.813		1.635	1.153	1.636	1.718		1.636	0.97	1.636	-9.855		1.636	0.78	1.636	-7.936
1.665	2.079	1.665	-0.032	1.665	2.244		1.665	0.944	1.664	-5.071		1.665	-3.807	1.665	0.879		1.665	0.835	1.665	0.884		1.665	1.14	1.665	-7.578	1.665	-16.813		1.665	1.139	1.665	1.684		1.665	0.971	1.665	-9.881		1.665	0.761	1.665	-7.959
1.694	2.068	1.694	-0.106	1.694	2.253		1.694	0.936	1.693	-5.077		1.694	-3.832	1.694	0.882		1.695	0.824	1.694	0.872		1.694	1.113	1.694	-7.594	1.694	-16.814		1.694	1.106	1.694	1.65		1.694	0.988	1.695	-9.905		1.694	0.755	1.694	-7.984
1.723	2.066	1.723	-0.205	1.723	2.241		1.723	0.917	1.723	-5.086		1.723	-3.831	1.723	0.857		1.724	0.801	1.723	0.9		1.723	1.107	1.724	-7.638	1.723	-16.843		1.723	1.08	1.723	1.626		1.723	0.97	1.724	-9.929		1.723	0.749	1.723	-8.015
1.753	2.052	1.753	-0.297	1.753	2.168		1.752	0.904	1.752	-5.106		1.752	-3.799	1.752	0.839		1.753	0.765	1.752	0.938		1.753	1.095	1.753	-7.69	1.753	-16.857		1.752	1.077	1.752	1.635		1.752	0.935	1.753	-9.939		1.752	0.72	1.753	-8.016
1.782	2.019	1.782	-0.418	1.782	2.096		1.781	0.907	1.781	-5.132		1.782	-3.781	1.781	0.833		1.782	0.748	1.781	0.882		1.782	1.078	1.782	-7.732	1.782	-16.85		1.781	1.05	1.782	1.623		1.782	0.908	1.782	-9.953		1.782	0.718	1.782	-8.03
1.811	1.97	1.811	-0.502	1.811	2.077		1.811	0.907	1.81	-5.137		1.811	-3.82	1.811	0.826		1.811	0.764	1.811	0.835		1.811	1.044	1.811	-7.764	1.811	-16.875		1.811	1.044	1.811	1.572		1.811	0.913	1.811	-9.984		1.811	0.726	1.811	-8.068
1.84	1.937	1.84	-0.553	1.84	2.09		1.84	0.905	1.839	-5.148		1.84	-3.858	1.84	0.823		1.841	0.778	1.84	0.832		1.84	1.031	1.84	-7.776	1.84	-16.916		1.84	1.036	1.84	1.546		1.84	0.888	1.841	-10.004		1.84	0.701	1.84	-8.087
1.869	1.912	1.869	-0.608	1.869	2.105		1.869	0.894	1.869	-5.177		1.869	-3.879	1.869	0.818		1.87	0.779	1.869	0.815		1.869	1.036	1.87	-7.841	1.869	-16.95		1.869	1.012	1.869	1.504		1.869	0.858	1.87	-10.017		1.869	0.705	1.869	-8.087
1.899	1.899	1.899	-0.682	1.899	2.096		1.898	0.881	1.898	-5.213		1.898	-3.9	1.898	0.797		1.899	0.766	1.898	0.832		1.899	1.043	1.899	-7.902	1.899	-16.978		1.898	1.014	1.898	1.504		1.898	0.814	1.899	-10.026		1.898	0.692	1.899	-8.099
1.928	1.854	1.928	-0.746	1.928	2.033		1.927	0.876	1.927	-5.222		1.928	-3.889	1.927	0.75		1.928	0.733	1.927	0.835		1.928	0.989	1.928	-7.95	1.928	-17.005		1.927	1.022	1.928	1.468		1.928	0.787	1.928	-10.021		1.928	0.659	1.928	-8.103
1.957	1.795	1.957	-0.808	1.957	1.983		1.957	0.857	1.956	-5.229		1.957	-3.897	1.957	0.738		1.958	0.709	1.957	0.79		1.957	0.931	1.957	-7.996	1.957	-17.023		1.957	1.009	1.957	1.45		1.957	0.776	1.958	-10.037		1.957	0.623	1.957	-8.127
1.986	1.729	1.986	-0.858	1.986	1.953		1.986	0.829	1.985	-5.26		1.986	-3.954	1.986	0.691		1.987	0.653	1.986	0.719		1.986	0.907	1.986	-8.036	1.986	-17.035		1.986	0.932	1.986	1.446		1.986	0.745	1.987	-10.092		1.986	0.614	1.986	-8.157
2.015	1.669	2.016	-0.927	2.015	1.891		2.015	0.813	2.015	-5.306		2.015	-4.02	2.015	0.644		2.016	0.621	2.015	0.657		2.015	0.89	2.016	-8.112	2.015	-17.067		2.015	0.862	2.015	1.401		2.015	0.702	2.016	-10.135		2.015	0.577	2.015	-8.174
2.045	1.646	2.045	-0.964	2.045	1.859		2.044	0.792	2.044	-5.346		2.044	-4.05	2.044	0.601		2.045	0.595	2.044	0.63		2.045	0.856	2.045	-8.209	2.045	-17.097		2.044	0.831	2.044	1.363		2.044	0.668	2.045	-10.167		2.044	0.522	2.045	-8.215
2.074	1.63	2.074	-1	2.074	1.862		2.073	0.78	2.073	-5.359		2.074	-4.037	2.073	0.611		2.074	0.565	2.073	0.598		2.074	0.833	2.074	-8.251	2.074	-17.114		2.073	0.829	2.074	1.327		2.074	0.658	2.074	-10.177		2.074	0.482	2.074	-8.239
2.103	1.596	2.103	-1.047	2.103	1.83		2.103	0.765	2.102	-5.354		2.103	-4	2.103	0.637		2.104	0.554	2.103	0.602		2.103	0.821	2.103	-8.248	2.103	-17.16		2.103	0.811	2.103	1.299		2.103	0.656	2.104	-10.192		2.103	0.471	2.103	-8.272
2.132	1.554	2.132	-1.083	2.132	1.783		2.132	0.759	2.131	-5.379		2.132	-3.997	2.132	0.635		2.133	0.548	2.132	0.633		2.132	0.788	2.132	-8.288	2.132	-17.178		2.132	0.792	2.132	1.3		2.132	0.637	2.133	-10.196		2.132	0.458	2.132	-8.322
2.162	1.534	2.162	-1.116	2.162	1.743		2.161	0.747	2.161	-5.385		2.161	-4.009	2.161	0.587		2.162	0.553	2.161	0.64		2.161	0.759	2.162	-8.338	2.162	-17.203		2.161	0.77	2.161	1.298		2.161	0.618	2.162	-10.196		2.161	0.443	2.162	-8.342
2.191	1.529	2.191	-1.148	2.191	1.737		2.19	0.746	2.19	-5.384		2.19	-4.019	2.19	0.563		2.191	0.554	2.19	0.629		2.191	0.753	2.191	-8.394	2.191	-17.216		2.19	0.758	2.191	1.272		2.191	0.613	2.191	-10.189		2.191	0.431	2.191	-8.332
2.22	1.517	2.22	-1.192	2.22	1.756		2.219	0.741	2.219	-5.392		2.22	-4.014	2.219	0.578		2.221	0.573	2.219	0.627		2.22	0.767	2.22	-8.424	2.22	-17.243		2.219	0.74	2.22	1.254		2.22	0.611	2.221	-10.22		2.22	0.441	2.22	-8.352
2.249	1.521	2.249	-1.229	2.249	1.726		2.249	0.728	2.248	-5.411		2.249	-4.023	2.249	0.586		2.25	0.559	2.249	0.615		2.249	0.758	2.249	-8.445	2.249	-17.248		2.249	0.74	2.249	1.24		2.249	0.609	2.25	-10.271		2.249	0.448	2.249	-8.354
2.278	1.514	2.278	-1.252	2.278	1.666		2.278	0.708	2.277	-5.399		2.278	-4.019	2.278	0.582		2.279	0.54	2.278	0.598		2.278	0.734	2.279	-8.455	2.278	-17.268		2.278	0.726	2.278	1.215		2.278	0.616	2.279	-10.283		2.278	0.453	2.278	-8.351
2.308	1.475	2.308	-1.275	2.308	1.641		2.307	0.713	2.307	-5.409		2.307	-4.032	2.307	0.587		2.308	0.533	2.307	0.594		2.308	0.764	2.308	-8.477	2.308	-17.258		2.307	0.708	2.307	1.195		2.307	0.634	2.308	-10.283		2.307	0.424	2.308	-8.349
2.337	1.469	2.337	-1.305	2.337	1.629		2.336	0.694	2.336	-5.44		2.336	-4.063	2.336	0.567		2.337	0.514	2.336	0.584		2.337	0.763	2.337	-8.53	2.337	-17.275		2.336	0.698	2.337	1.22		2.337	0.624	2.337	-10.298		2.337	0.417	2.337	-8.366
2.366	1.478	2.366	-1.339	2.366	1.638		2.365	0.663	2.365	-5.45		2.366	-4.074	2.366	0.549		2.367	0.487	2.365	0.598		2.366	0.755	2.366	-8.565	2.366	-17.3		2.366	0.702	2.366	1.232		2.366	0.603	2.367	-10.285		2.366	0.432	2.366	-8.394
2.395	1.469	2.395	-1.371	2.395	1.654		2.395	0.662	2.394	-5.436		2.395	-4.058	2.395	0.527		2.396	0.496	2.395	0.599		2.395	0.748	2.395	-8.603	2.395	-17.311		2.395	0.702	2.395	1.24		2.395	0.601	2.396	-10.238		2.395	0.435	2.395	-8.393
2.424	1.444	2.424	-1.412	2.424	1.636		2.424	0.691	2.423	-5.419		2.424	-4.059	2.424	0.547		2.425	0.489	2.424	0.595		2.424	0.741	2.425	-8.635	2.424	-17.309		2.424	0.702	2.424	1.231		2.424	0.604	2.425	-10.256		2.424	0.43	2.424	-8.375
2.454	1.433	2.454	-1.422	2.454	1.601		2.453	0.691	2.453	-5.428		2.453	-4.066	2.453	0.54		2.454	0.475	2.453	0.583		2.454	0.717	2.454	-8.677	2.454	-17.309		2.453	0.69	2.453	1.203		2.453	0.609	2.454	-10.296		2.453	0.413	2.454	-8.381
2.483	1.421	2.483	-1.458	2.483	1.571		2.482	0.688	2.482	-5.456		2.482	-4.054	2.482	0.521		2.483	0.473	2.482	0.555		2.483	0.734	2.483	-8.705	2.483	-17.3		2.482	0.641	2.483	1.157		2.483	0.6	2.483	-10.323		2.483	0.403	2.483	-8.419
2.512	1.406	2.512	-1.461	2.512	1.547		2.511	0.662	2.511	-5.477		2.512	-4.061	2.512	0.503		2.513	0.478	2.511	0.545		2.512	0.714	2.512	-8.714	2.512	-17.29		2.512	0.606	2.512	1.139		2.512	0.591	2.513	-10.323		2.512	0.414	2.512	-8.423
2.541	1.41	2.541	-1.472	2.541	1.525		2.541	0.626	2.54	-5.486		2.541	-4.064	2.541	0.504		2.542	0.488	2.541	0.555		2.541	0.69	2.541	-8.742	2.541	-17.314		2.541	0.611	2.541	1.123		2.541	0.579	2.542	-10.36		2.541	0.406	2.541	-8.427
2.57	1.404	2.571	-1.48	2.57	1.53		2.57	0.639	2.569	-5.457		2.57	-4.064	2.57	0.532		2.571	0.465	2.57	0.55		2.57	0.691	2.571	-8.751	2.57	-17.338		2.57	0.634	2.57	1.103		2.57	0.572	2.571	-10.385		2.57	0.39	2.57	-8.429
2.6	1.36	2.6	-1.506	2.6	1.517		2.599	0.678	2.599	-5.463		2.599	-4.088	2.599	0.53		2.6	0.447	2.599	0.546		2.6	0.696	2.6	-8.742	2.6	-17.353		2.599	0.646	2.599	1.115		2.599	0.577	2.6	-10.404		2.599	0.383	2.6	-8.429
2.629	1.318	2.629	-1.558	2.629	1.487		2.628	0.716	2.628	-5.467		2.628	-4.121	2.628	0.508		2.63	0.453	2.628	0.499		2.629	0.683	2.629	-8.776	2.629	-17.354		2.628	0.635	2.629	1.09		2.629	0.555	2.63	-10.393		2.629	0.379	2.629	-8.431
2.658	1.299	2.658	-1.591	2.658	1.445		2.657	0.677	2.657	-5.512		2.658	-4.131	2.658	0.483		2.659	0.463	2.657	0.496		2.658	0.658	2.658	-8.799	2.658	-17.335		2.658	0.612	2.658	1.055		2.658	0.543	2.659	-10.382		2.658	0.37	2.658	-8.444
2.687	1.276	2.687	-1.618	2.687	1.434		2.687	0.642	2.686	-5.517		2.687	-4.121	2.687	0.489		2.688	0.442	2.687	0.491		2.687	0.646	2.688	-8.841	2.687	-17.351		2.687	0.597	2.687	1.031		2.687	0.528	2.688	-10.389		2.687	0.363	2.687	-8.436
2.717	1.265	2.717	-1.632	2.717	1.445		2.716	0.635	2.715	-5.524		2.716	-4.152	2.716	0.472		2.717	0.438	2.716	0.5		2.716	0.659	2.717	-8.865	2.717	-17.403		2.716	0.581	2.716	1.027		2.716	0.526	2.717	-10.388		2.716	0.324	2.717	-8.432
2.746	1.261	2.746	-1.654	2.746	1.466		2.745	0.649	2.745	-5.508		2.745	-4.139	2.745	0.46		2.746	0.448	2.745	0.49		2.746	0.649	2.746	-8.904	2.746	-17.452		2.745	0.598	2.745	1.024		2.745	0.515	2.746	-10.411		2.745	0.339	2.746	-8.44
2.775	1.262	2.775	-1.67	2.775	1.442		2.774	0.644	2.774	-5.496		2.774	-4.129	2.774	0.439		2.776	0.472	2.774	0.479		2.775	0.635	2.775	-8.932	2.775	-17.437		2.774	0.612	2.775	1.015		2.775	0.509	2.776	-10.412		2.775	0.38	2.775	-8.459
2.804	1.27	2.804	-1.681	2.804	1.398		2.803	0.635	2.803	-5.504		2.804	-4.12	2.804	0.452		2.805	0.448	2.803	0.491		2.804	0.648	2.804	-8.939	2.804	-17.383		2.804	0.603	2.804	1.016		2.804	0.528	2.805	-10.379		2.804	0.386	2.804	-8.48
2.833	1.241	2.833	-1.703	2.833	1.404		2.833	0.655	2.832	-5.503		2.833	-4.094	2.833	0.501		2.834	0.436	2.833	0.506		2.833	0.644	2.834	-8.962	2.833	-17.396		2.833	0.595	2.833	1.001		2.833	0.533	2.834	-10.399		2.833	0.354	2.833	-8.485
2.863	1.229	2.863	-1.743	2.863	1.391		2.862	0.649	2.861	-5.487		2.862	-4.077	2.862	0.521		2.863	0.464	2.862	0.501		2.863	0.627	2.863	-8.961	2.863	-17.384		2.862	0.594	2.862	0.978		2.862	0.549	2.863	-10.423		2.862	0.344	2.863	-8.467
2.892	1.22	2.892	-1.771	2.892	1.378		2.891	0.611	2.891	-5.506		2.891	-4.084	2.891	0.507		2.893	0.503	2.891	0.49		2.892	0.657	2.892	-8.969	2.892	-17.347		2.891	0.615	2.891	0.98		2.891	0.562	2.893	-10.446		2.891	0.355	2.892	-8.452
2.921	1.192	2.921	-1.772	2.921	1.396		2.92	0.617	2.92	-5.537		2.921	-4.124	2.92	0.501		2.922	0.5	2.92	0.491		2.921	0.698	2.921	-8.998	2.921	-17.367		2.92	0.627	2.921	0.973		2.921	0.554	2.922	-10.458		2.921	0.364	2.921	-8.444
2.95	1.14	2.95	-1.753	2.95	1.376		2.949	0.626	2.949	-5.541		2.95	-4.171	2.95	0.485		2.951	0.449	2.949	0.47		2.95	0.686	2.95	-9.008	2.95	-17.404		2.95	0.626	2.95	0.94		2.95	0.525	2.951	-10.46		2.95	0.365	2.95	-8.459
2.979	1.133	2.979	-1.763	2.979	1.314		2.979	0.622	2.978	-5.567		2.979	-4.184	2.979	0.448		2.98	0.421	2.979	0.461		2.979	0.652	2.98	-9.017	2.979	-17.42		2.979	0.635	2.979	0.905		2.979	0.5	2.98	-10.486		2.979	0.346	2.979	-8.476
3.009	1.136	3.009	-1.758	3.009	1.302		3.008	0.605	3.007	-5.593		3.008	-4.191	3.008	0.426		3.009	0.41	3.008	0.447		3.009	0.59	3.009	-9.049	3.009	-17.429		3.008	0.633	3.008	0.89		3.008	0.5	3.009	-10.473		3.008	0.334	3.009	-8.49
3.038	1.112	3.038	-1.773	3.038	1.31		3.037	0.587	3.037	-5.595		3.037	-4.175	3.037	0.425		3.039	0.427	3.037	0.447		3.038	0.579	3.038	-9.094	3.038	-17.459		3.037	0.595	3.038	0.868		3.038	0.473	3.039	-10.497		3.038	0.312	3.038	-8.5
3.067	1.111	3.067	-1.819	3.067	1.316		3.066	0.562	3.066	-5.59		3.067	-4.175	3.066	0.436		3.068	0.442	3.066	0.454		3.067	0.578	3.067	-9.14	3.067	-17.485		3.066	0.585	3.067	0.844		3.067	0.452	3.068	-10.491		3.067	0.312	3.067	-8.51
3.096	1.148	3.096	-1.875	3.096	1.295		3.095	0.578	3.095	-5.527		3.096	-4.144	3.096	0.445		3.097	0.447	3.095	0.47		3.096	0.568	3.096	-9.147	3.096	-17.522		3.096	0.614	3.096	0.862		3.096	0.452	3.097	-10.472		3.096	0.299	3.096	-8.512
3.125	1.168	3.125	-1.913	3.125	1.317		3.125	0.62	3.124	-5.487		3.125	-4.119	3.125	0.504		3.126	0.493	3.125	0.539		3.125	0.549	3.126	-9.152	3.125	-17.509		3.125	0.69	3.125	0.886		3.125	0.543	3.126	-10.438		3.125	0.285	3.125	-8.523
3.155	1.151	3.155	-1.918	3.155	1.329		3.154	0.662	3.153	-5.482		3.154	-4.12	3.154	0.571		3.155	0.514	3.154	0.622		3.155	0.546	3.155	-9.102	3.155	-17.414		3.154	0.75	3.154	0.905		3.154	0.615	3.155	-10.41		3.154	0.324	3.155	-8.483
3.184	1.134	3.184	-1.922	3.184	1.371		3.183	0.69	3.183	-5.501		3.183	-4.096	3.183	0.6		3.185	0.532	3.183	0.64		3.184	0.61	3.184	-9.046	3.184	-17.365		3.183	0.748	3.184	0.938		3.184	0.645	3.185	-10.39		3.184	0.392	3.184	-8.422
3.213	1.133	3.213	-1.935	3.213	1.391		3.212	0.68	3.212	-5.528		3.213	-4.069	3.212	0.605		3.214	0.564	3.212	0.649		3.213	0.683	3.213	-9.035	3.213	-17.361		3.212	0.724	3.213	0.941		3.213	0.626	3.214	-10.38		3.213	0.414	3.213	-8.417
3.242	1.126	3.242	-1.936	3.242	1.374		3.241	0.684	3.241	-5.543		3.242	-4.078	3.242	0.578		3.243	0.556	3.241	0.63		3.242	0.673	3.243	-9.046	3.242	-17.399		3.242	0.713	3.242	0.9		3.242	0.574	3.243	-10.386		3.242	0.382	3.242	-8.443
3.272	1.099	3.272	-1.9	3.272	1.343		3.271	0.705	3.27	-5.516		3.271	-4.113	3.271	0.558		3.272	0.525	3.271	0.608		3.271	0.676	3.272	-9.09	3.272	-17.437		3.271	0.73	3.271	0.877		3.271	0.552	3.272	-10.379		3.271	0.395	3.272	-8.468
3.301	1.061	3.301	-1.827	3.301	1.316		3.3	0.691	3.299	-5.477		3.3	-4.155	3.3	0.569		3.302	0.496	3.3	0.626		3.301	0.667	3.301	-9.12	3.301	-17.46		3.3	0.728	3.3	0.838		3.3	0.538	3.302	-10.382		3.3	0.427	3.301	-8.478
3.33	1.042	3.33	-1.785	3.33	1.292		3.329	0.676	3.328	-5.529		3.329	-4.161	3.329	0.571		3.331	0.486	3.329	0.622		3.33	0.669	3.33	-9.148	3.33	-17.464		3.329	0.726	3.33	0.826		3.33	0.505	3.331	-10.418		3.33	0.414	3.33	-8.511
3.359	1.042	3.359	-1.779	3.359	1.283		3.358	0.676	3.358	-5.551		3.359	-4.136	3.358	0.562		3.36	0.479	3.358	0.607		3.359	0.627	3.359	-9.155	3.359	-17.435		3.358	0.716	3.359	0.826		3.359	0.545	3.36	-10.427		3.359	0.394	3.359	-8.514
3.388	1.058	3.388	-1.819	3.388	1.271		3.387	0.664	3.387	-5.571		3.388	-4.121	3.388	0.547		3.389	0.517	3.387	0.601		3.388	0.59	3.389	-9.167	3.388	-17.458		3.388	0.712	3.388	0.815		3.388	0.548	3.389	-10.415		3.388	0.36	3.388	-8.517
3.418	1.064	3.418	-1.844	3.418	1.246		3.417	0.647	3.416	-5.57		3.417	-4.115	3.417	0.542		3.418	0.538	3.417	0.599		3.417	0.608	3.418	-9.183	3.418	-17.478		3.417	0.72	3.417	0.812		3.417	0.539	3.418	-10.426		3.417	0.327	3.418	-8.5
3.447	1.038	3.447	-1.882	3.447	1.206		3.446	0.67	3.445	-5.503		3.446	-4.138	3.446	0.55		3.448	0.512	3.446	0.585		3.447	0.641	3.447	-9.171	3.447	-17.495		3.446	0.711	3.446	0.822		3.446	0.528	3.448	-10.463		3.446	0.325	3.447	-8.503
3.476	1.014	3.476	-1.904	3.476	1.188		3.475	0.693	3.474	-5.507		3.475	-4.142	3.475	0.542		3.477	0.488	3.475	0.55		3.476	0.642	3.476	-9.19	3.476	-17.502		3.475	0.692	3.476	0.796		3.476	0.528	3.477	-10.507		3.476	0.34	3.476	-8.507
3.505	0.99	3.505	-1.92	3.505	1.19		3.504	0.7	3.504	-5.548		3.505	-4.148	3.504	0.524		3.506	0.449	3.504	0.529		3.505	0.632	3.505	-9.236	3.505	-17.482		3.504	0.672	3.505	0.792		3.505	0.51	3.506	-10.52		3.505	0.343	3.505	-8.52
3.534	0.961	3.534	-1.91	3.534	1.197		3.533	0.688	3.533	-5.615		3.534	-4.164	3.534	0.494		3.535	0.413	3.533	0.549		3.534	0.613	3.535	-9.26	3.534	-17.464		3.534	0.64	3.534	0.786		3.534	0.517	3.535	-10.531		3.534	0.367	3.534	-8.538
3.564	0.979	3.564	-1.93	3.564	1.163		3.563	0.671	3.562	-5.623		3.563	-4.146	3.563	0.468		3.564	0.424	3.563	0.542		3.564	0.608	3.564	-9.27	3.564	-17.485		3.563	0.624	3.563	0.769		3.563	0.547	3.564	-10.561		3.563	0.35	3.564	-8.529
3.593	0.973	3.593	-1.949	3.593	1.121		3.592	0.627	3.591	-5.621		3.592	-4.141	3.592	0.461		3.594	0.425	3.592	0.499		3.593	0.602	3.593	-9.28	3.593	-17.512		3.592	0.619	3.592	0.782		3.592	0.517	3.594	-10.577		3.592	0.323	3.593	-8.518
3.622	0.929	3.622	-1.977	3.622	1.072		3.621	0.578	3.62	-5.62		3.621	-4.174	3.621	0.438		3.623	0.351	3.621	0.442		3.622	0.599	3.622	-9.331	3.622	-17.548		3.621	0.59	3.622	0.817		3.622	0.455	3.623	-10.594		3.622	0.317	3.622	-8.531
3.651	0.865	3.651	-1.975	3.651	1.037		3.65	0.545	3.65	-5.635		3.651	-4.219	3.65	0.378		3.652	0.317	3.65	0.4		3.651	0.611	3.652	-9.384	3.651	-17.566		3.65	0.549	3.651	0.763		3.651	0.385	3.652	-10.62		3.651	0.311	3.651	-8.54
3.68	0.846	3.68	-1.992	3.68	1.012		3.679	0.526	3.679	-5.641		3.68	-4.274	3.68	0.342		3.681	0.311	3.679	0.371		3.68	0.571	3.681	-9.428	3.68	-17.593		3.68	0.526	3.68	0.711		3.68	0.375	3.681	-10.643		3.68	0.232	3.68	-8.544
3.71	0.845	3.71	-2.021	3.71	0.994		3.709	0.492	3.708	-5.658		3.709	-4.305	3.709	0.362		3.711	0.349	3.709	0.361		3.71	0.509	3.71	-9.454	3.71	-17.63		3.709	0.519	3.709	0.656		3.709	0.388	3.711	-10.642		3.709	0.188	3.71	-8.578
3.739	0.853	3.739	-2.041	3.739	0.976		3.738	0.499	3.737	-5.66		3.738	-4.283	3.738	0.344		3.74	0.345	3.738	0.349		3.739	0.466	3.739	-9.474	3.739	-17.655		3.738	0.512	3.738	0.66		3.738	0.418	3.74	-10.644		3.738	0.203	3.739	-8.605
3.768	0.823	3.768	-2.054	3.768	0.957		3.767	0.505	3.766	-5.651		3.767	-4.257	3.767	0.33		3.769	0.348	3.767	0.328		3.768	0.474	3.768	-9.489	3.768	-17.665		3.767	0.498	3.768	0.658		3.768	0.416	3.769	-10.662		3.768	0.202	3.768	-8.623
3.797	0.819	3.797	-2.068	3.797	0.939		3.796	0.52	3.796	-5.652		3.797	-4.263	3.797	0.326		3.798	0.309	3.796	0.334		3.797	0.48	3.798	-9.487	3.797	-17.682		3.797	0.478	3.797	0.664		3.797	0.404	3.798	-10.675		3.797	0.197	3.797	-8.619
3.826	0.833	3.827	-2.091	3.826	0.963		3.825	0.537	3.825	-5.654		3.826	-4.297	3.826	0.341		3.827	0.286	3.825	0.359		3.826	0.471	3.827	-9.474	3.826	-17.695		3.826	0.487	3.826	0.664		3.826	0.386	3.827	-10.666		3.826	0.206	3.826	-8.616
3.856	0.828	3.856	-2.113	3.856	0.962		3.855	0.527	3.854	-5.667		3.855	-4.29	3.855	0.33		3.857	0.281	3.855	0.358		3.856	0.489	3.856	-9.488	3.856	-17.685		3.855	0.496	3.855	0.659		3.855	0.371	3.857	-10.639		3.855	0.218	3.856	-8.619
3.885	0.814	3.885	-2.146	3.885	0.923		3.884	0.498	3.883	-5.673		3.884	-4.284	3.884	0.301		3.886	0.276	3.884	0.347		3.885	0.484	3.885	-9.507	3.885	-17.681		3.884	0.49	3.885	0.659		3.885	0.382	3.886	-10.627		3.885	0.227	3.885	-8.639
3.914	0.824	3.914	-2.185	3.914	0.883		3.913	0.493	3.912	-5.66		3.913	-4.306	3.913	0.288		3.915	0.259	3.913	0.344		3.914	0.478	3.914	-9.532	3.914	-17.713		3.913	0.475	3.914	0.648		3.914	0.384	3.915	-10.649		3.914	0.228	3.914	-8.651
3.943	0.805	3.943	-2.235	3.943	0.856		3.942	0.49	3.942	-5.659		3.943	-4.324	3.943	0.28		3.944	0.246	3.942	0.336		3.943	0.477	3.944	-9.56	3.943	-17.746		3.943	0.48	3.943	0.637		3.943	0.367	3.944	-10.663		3.943	0.2	3.943	-8.674
3.973	0.783	3.973	-2.245	3.973	0.856		3.971	0.509	3.971	-5.64		3.972	-4.316	3.972	0.276		3.974	0.253	3.971	0.342		3.972	0.482	3.973	-9.581	3.973	-17.74		3.972	0.493	3.972	0.638		3.972	0.362	3.974	-10.665		3.972	0.169	3.973	-8.66
4.002	0.758	4.002	-2.274	4.002	0.866		4.001	0.52	4	-5.648		4.001	-4.289	4.001	0.297		4.003	0.259	4.001	0.35		4.002	0.464	4.002	-9.579	4.002	-17.743		4.001	0.481	4.001	0.639		4.001	0.366	4.003	-10.66		4.001	0.163	4.002	-8.648
4.031	0.752	4.031	-2.303	4.031	0.875		4.03	0.519	4.029	-5.656		4.03	-4.282	4.03	0.283		4.032	0.273	4.03	0.348		4.031	0.44	4.031	-9.595	4.031	-17.724		4.03	0.483	4.031	0.625		4.031	0.382	4.032	-10.664		4.031	0.17	4.031	-8.633
4.06	0.76	4.06	-2.342	4.06	0.845		4.059	0.52	4.058	-5.668		4.06	-4.298	4.059	0.26		4.061	0.248	4.059	0.342		4.06	0.434	4.06	-9.599	4.06	-17.718		4.059	0.476	4.06	0.621		4.06	0.375	4.061	-10.637		4.06	0.166	4.06	-8.628
4.089	0.753	4.089	-2.368	4.089	0.794		4.088	0.511	4.088	-5.685		4.089	-4.3	4.089	0.241		4.09	0.229	4.088	0.332		4.089	0.39	4.09	-9.614	4.089	-17.767		4.089	0.478	4.089	0.622		4.089	0.36	4.09	-10.649		4.089	0.165	4.089	-8.601
4.119	0.743	4.119	-2.373	4.119	0.774		4.117	0.519	4.117	-5.718		4.118	-4.294	4.118	0.245		4.12	0.218	4.117	0.317		4.119	0.402	4.119	-9.615	4.119	-17.803		4.118	0.472	4.118	0.622		4.118	0.353	4.12	-10.713		4.118	0.166	4.119	-8.615
4.148	0.741	4.148	-2.392	4.148	0.802		4.147	0.523	4.146	-5.723		4.147	-4.313	4.147	0.253		4.149	0.243	4.147	0.31		4.148	0.414	4.148	-9.632	4.148	-17.815		4.147	0.447	4.147	0.626		4.147	0.343	4.149	-10.708		4.147	0.18	4.148	-8.635
4.177	0.704	4.177	-2.386	4.177	0.836		4.176	0.49	4.175	-5.707		4.176	-4.318	4.176	0.265		4.178	0.245	4.176	0.301		4.177	0.397	4.177	-9.637	4.177	-17.807		4.176	0.448	4.177	0.609		4.177	0.343	4.178	-10.71		4.177	0.199	4.177	-8.672
4.206	0.685	4.206	-2.374	4.206	0.828		4.205	0.474	4.204	-5.707		4.206	-4.296	4.205	0.256		4.207	0.236	4.205	0.32		4.206	0.396	4.207	-9.65	4.206	-17.798		4.205	0.479	4.206	0.616		4.206	0.343	4.207	-10.713		4.206	0.203	4.206	-8.675
4.235	0.683	4.235	-2.383	4.235	0.787		4.234	0.477	4.234	-5.717		4.235	-4.284	4.235	0.248		4.236	0.216	4.234	0.342		4.235	0.409	4.236	-9.655	4.235	-17.803		4.235	0.498	4.235	0.594		4.235	0.343	4.236	-10.712		4.235	0.189	4.235	-8.673
4.265	0.705	4.265	-2.388	4.265	0.747		4.263	0.459	4.263	-5.716		4.264	-4.301	4.264	0.233		4.266	0.156	4.264	0.331		4.265	0.405	4.265	-9.671	4.265	-17.806		4.264	0.48	4.264	0.578		4.264	0.348	4.266	-10.707		4.264	0.169	4.265	-8.686
4.294	0.699	4.294	-2.43	4.294	0.735		4.293	0.45	4.292	-5.723		4.293	-4.331	4.293	0.222		4.295	0.148	4.293	0.319		4.294	0.372	4.294	-9.69	4.294	-17.805		4.293	0.459	4.293	0.579		4.293	0.34	4.295	-10.704		4.293	0.153	4.294	-8.698
4.323	0.657	4.323	-2.453	4.323	0.78		4.322	0.459	4.321	-5.722		4.322	-4.35	4.322	0.247		4.324	0.182	4.322	0.298		4.323	0.394	4.323	-9.695	4.323	-17.8		4.322	0.459	4.323	0.559		4.323	0.346	4.324	-10.707		4.323	0.149	4.323	-8.706
4.352	0.629	4.352	-2.485	4.352	0.808		4.351	0.464	4.35	-5.713		4.352	-4.36	4.351	0.255		4.353	0.221	4.351	0.264		4.352	0.429	4.353	-9.696	4.352	-17.792		4.351	0.484	4.352	0.519		4.352	0.365	4.353	-10.722		4.352	0.176	4.352	-8.714
4.381	0.635	4.382	-2.493	4.381	0.773		4.38	0.466	4.38	-5.705		4.381	-4.345	4.381	0.242		4.383	0.228	4.38	0.25		4.381	0.441	4.382	-9.724	4.381	-17.814		4.381	0.506	4.381	0.51		4.381	0.369	4.383	-10.725		4.381	0.178	4.381	-8.726
4.411	0.635	4.411	-2.488	4.411	0.736		4.409	0.469	4.409	-5.719		4.41	-4.314	4.41	0.239		4.412	0.222	4.41	0.273		4.411	0.422	4.411	-9.742	4.411	-17.823		4.41	0.506	4.41	0.508		4.41	0.373	4.412	-10.718		4.41	0.165	4.411	-8.657
4.44	0.664	4.44	-2.495	4.44	0.705		4.439	0.462	4.438	-5.706		4.439	-4.303	4.439	0.234		4.441	0.216	4.439	0.306		4.44	0.4	4.44	-9.749	4.44	-17.815		4.439	0.471	4.439	0.513		4.439	0.356	4.441	-10.716		4.439	0.142	4.44	-8.661
4.469	0.655	4.469	-2.516	4.469	0.697		4.468	0.463	4.467	-5.706		4.468	-4.307	4.468	0.273		4.47	0.235	4.468	0.335		4.469	0.409	4.469	-9.752	4.469	-17.841		4.468	0.487	4.469	0.52		4.469	0.356	4.47	-10.722		4.469	0.15	4.469	-8.674
4.498	0.639	4.498	-2.553	4.498	0.717		4.497	0.469	4.496	-5.721		4.498	-4.312	4.497	0.294		4.499	0.272	4.497	0.341		4.498	0.405	4.499	-9.718	4.498	-17.843		4.497	0.5	4.498	0.518		4.498	0.369	4.499	-10.71		4.498	0.166	4.498	-8.708
4.528	0.614	4.528	-2.587	4.528	0.73		4.526	0.483	4.526	-5.726		4.527	-4.316	4.527	0.28		4.529	0.261	4.526	0.346		4.527	0.385	4.528	-9.708	4.528	-17.811		4.527	0.511	4.527	0.523		4.527	0.371	4.529	-10.72		4.527	0.18	4.528	-8.704
4.557	0.583	4.557	-2.585	4.557	0.707		4.556	0.477	4.555	-5.732		4.556	-4.324	4.556	0.271		4.558	0.265	4.556	0.341		4.557	0.4	4.557	-9.751	4.557	-17.802		4.556	0.535	4.556	0.521		4.556	0.39	4.558	-10.733		4.556	0.19	4.557	-8.707
4.586	0.575	4.586	-2.583	4.586	0.701		4.585	0.455	4.584	-5.736		4.585	-4.356	4.585	0.249		4.587	0.246	4.585	0.291		4.586	0.39	4.586	-9.759	4.586	-17.818		4.585	0.511	4.585	0.507		4.585	0.373	4.587	-10.741		4.585	0.18	4.586	-8.696
4.615	0.58	4.615	-2.584	4.615	0.701		4.614	0.436	4.613	-5.717		4.614	-4.386	4.614	0.231		4.616	0.206	4.614	0.288		4.615	0.369	4.616	-9.764	4.615	-17.836		4.614	0.428	4.615	0.491		4.615	0.324	4.616	-10.752		4.615	0.174	4.615	-8.68
4.644	0.6	4.644	-2.588	4.644	0.696		4.643	0.44	4.642	-5.721		4.644	-4.377	4.643	0.204		4.646	0.179	4.643	0.278		4.644	0.356	4.645	-9.796	4.644	-17.86		4.643	0.422	4.644	0.487		4.644	0.283	4.646	-10.772		4.644	0.16	4.644	-8.673
4.674	0.609	4.674	-2.581	4.674	0.694		4.672	0.46	4.672	-5.737		4.673	-4.372	4.673	0.204		4.675	0.175	4.672	0.26		4.673	0.335	4.674	-9.829	4.674	-17.88		4.673	0.443	4.673	0.482		4.673	0.275	4.675	-10.775		4.673	0.145	4.674	-8.685
4.703	0.588	4.703	-2.594	4.703	0.705		4.702	0.465	4.701	-5.764		4.702	-4.369	4.702	0.213		4.704	0.175	4.702	0.238		4.703	0.337	4.703	-9.82	4.703	-17.852		4.702	0.451	4.702	0.472		4.702	0.29	4.704	-10.769		4.702	0.14	4.703	-8.732
4.732	0.627	4.732	-2.612	4.732	0.711		4.731	0.445	4.73	-5.751		4.731	-4.321	4.731	0.219		4.733	0.213	4.731	0.246		4.732	0.356	4.732	-9.813	4.732	-17.847		4.731	0.477	4.732	0.449		4.732	0.319	4.733	-10.742		4.732	0.13	4.732	-8.743
4.761	0.688	4.761	-2.638	4.761	0.721		4.76	0.435	4.759	-5.677		4.76	-4.227	4.76	0.238		4.762	0.284	4.76	0.33		4.761	0.343	4.762	-9.808	4.761	-17.871		4.76	0.513	4.761	0.482		4.761	0.389	4.762	-10.697		4.761	0.135	4.761	-8.72
4.79	0.703	4.79	-2.654	4.79	0.748		4.789	0.462	4.788	-5.599		4.79	-4.179	4.789	0.283		4.792	0.363	4.789	0.409		4.79	0.337	4.791	-9.766	4.79	-17.801		4.789	0.531	4.79	0.552		4.79	0.459	4.792	-10.689		4.79	0.159	4.79	-8.671
4.82	0.698	4.82	-2.68	4.82	0.751		4.818	0.522	4.818	-5.598		4.819	-4.19	4.819	0.364		4.821	0.395	4.818	0.411		4.82	0.423	4.82	-9.725	4.82	-17.764		4.819	0.548	4.819	0.585		4.819	0.487	4.821	-10.683		4.819	0.209	4.82	-8.614
4.849	0.682	4.849	-2.697	4.849	0.743		4.848	0.526	4.847	-5.619		4.848	-4.187	4.848	0.392		4.85	0.383	4.848	0.407		4.849	0.514	4.849	-9.695	4.849	-17.755		4.848	0.547	4.848	0.578		4.848	0.481	4.85	-10.668		4.848	0.281	4.849	-8.621
4.878	0.67	4.878	-2.698	4.878	0.732		4.877	0.517	4.876	-5.608		4.877	-4.181	4.877	0.366		4.879	0.318	4.877	0.384		4.878	0.517	4.878	-9.668	4.878	-17.756		4.877	0.53	4.878	0.585		4.878	0.492	4.879	-10.686		4.878	0.307	4.878	-8.619
4.907	0.663	4.907	-2.713	4.907	0.719		4.906	0.483	4.905	-5.623		4.906	-4.183	4.906	0.354		4.908	0.294	4.906	0.352		4.907	0.501	4.908	-9.666	4.907	-17.741		4.906	0.522	4.907	0.574		4.907	0.491	4.908	-10.719		4.907	0.329	4.907	-8.604
4.936	0.664	4.937	-2.729	4.936	0.668		4.935	0.458	4.934	-5.627		4.936	-4.188	4.935	0.34		4.938	0.314	4.935	0.357		4.936	0.496	4.937	-9.689	4.936	-17.739		4.935	0.511	4.936	0.568		4.936	0.465	4.938	-10.712		4.936	0.33	4.936	-8.593
4.966	0.677	4.966	-2.729	4.966	0.657		4.964	0.471	4.964	-5.634		4.965	-4.193	4.965	0.308		4.967	0.356	4.964	0.377		4.966	0.494	4.966	-9.717	4.966	-17.741		4.965	0.488	4.965	0.561		4.965	0.429	4.967	-10.709		4.965	0.309	4.966	-8.589
4.995	0.658	4.995	-2.728	4.995	0.693		4.994	0.499	4.993	-5.653		4.994	-4.203	4.994	0.307		4.996	0.36	4.994	0.387		4.995	0.51	4.995	-9.737	4.995	-17.764		4.994	0.473	4.994	0.579		4.994	0.408	4.996	-10.73		4.994	0.29	4.995	-8.607
5.024	0.633	5.024	-2.726	5.024	0.689		5.023	0.516	5.022	-5.648		5.023	-4.21	5.023	0.316		5.025	0.336	5.023	0.372		5.024	0.512	5.024	-9.752	5.024	-17.762		5.023	0.467	5.024	0.585		5.024	0.431	5.025	-10.729		5.024	0.257	5.024	-8.633
5.053	0.628	5.053	-2.72	5.053	0.668		5.052	0.518	5.051	-5.657		5.052	-4.22	5.052	0.292		5.055	0.324	5.052	0.361		5.053	0.499	5.054	-9.743	5.053	-17.746		5.052	0.487	5.053	0.566		5.053	0.441	5.055	-10.736		5.053	0.245	5.053	-8.643
5.083	0.614	5.083	-2.714	5.083	0.656		5.081	0.494	5.08	-5.663		5.082	-4.213	5.081	0.264		5.084	0.329	5.081	0.357		5.082	0.508	5.083	-9.709	5.083	-17.743		5.081	0.503	5.082	0.551		5.082	0.437	5.084	-10.751		5.082	0.284	5.083	-8.653
5.112	0.582	5.112	-2.708	5.112	0.658		5.11	0.481	5.11	-5.633		5.111	-4.206	5.111	0.272		5.113	0.353	5.11	0.371		5.112	0.504	5.112	-9.703	5.112	-17.757		5.111	0.49	5.111	0.555		5.111	0.439	5.113	-10.753		5.111	0.327	5.112	-8.662
5.141	0.573	5.141	-2.748	5.141	0.635		5.14	0.482	5.139	-5.645		5.14	-4.209	5.14	0.292		5.142	0.356	5.14	0.368		5.141	0.489	5.141	-9.737	5.141	-17.774		5.14	0.463	5.14	0.566		5.14	0.412	5.142	-10.763		5.14	0.292	5.141	-8.654
5.17	0.566	5.17	-2.76	5.17	0.634		5.169	0.489	5.168	-5.682		5.169	-4.218	5.169	0.289		5.171	0.335	5.169	0.377		5.17	0.465	5.171	-9.768	5.17	-17.788		5.169	0.462	5.17	0.542		5.17	0.392	5.171	-10.767		5.17	0.241	5.17	-8.657
5.199	0.549	5.199	-2.785	5.199	0.672		5.198	0.499	5.197	-5.695		5.199	-4.235	5.198	0.283		5.201	0.301	5.198	0.371		5.199	0.448	5.2	-9.8	5.199	-17.808		5.198	0.464	5.199	0.485		5.199	0.385	5.201	-10.752		5.199	0.247	5.199	-8.66
5.229	0.523	5.229	-2.789	5.229	0.65		5.227	0.476	5.226	-5.727		5.228	-4.246	5.228	0.277		5.23	0.287	5.227	0.376		5.228	0.415	5.229	-9.812	5.229	-17.846		5.228	0.437	5.228	0.461		5.228	0.391	5.23	-10.751		5.228	0.243	5.229	-8.688
5.258	0.515	5.258	-2.801	5.258	0.61		5.256	0.445	5.256	-5.752		5.257	-4.287	5.257	0.256		5.259	0.258	5.256	0.346		5.258	0.398	5.258	-9.832	5.258	-17.88		5.257	0.404	5.257	0.435		5.257	0.363	5.259	-10.803		5.257	0.207	5.258	-8.696
5.287	0.483	5.287	-2.784	5.287	0.557		5.286	0.417	5.285	-5.781		5.286	-4.34	5.286	0.211		5.288	0.188	5.286	0.279		5.287	0.375	5.287	-9.849	5.287	-17.872		5.286	0.393	5.286	0.429		5.286	0.298	5.288	-10.856		5.286	0.192	5.287	-8.698
5.316	0.438	5.316	-2.76	5.316	0.506		5.315	0.415	5.314	-5.797		5.315	-4.381	5.315	0.167		5.318	0.153	5.315	0.252		5.316	0.338	5.317	-9.931	5.316	-17.881		5.315	0.383	5.316	0.4		5.316	0.257	5.318	-10.852		5.316	0.179	5.316	-8.742
5.345	0.421	5.345	-2.736	5.345	0.504		5.344	0.429	5.343	-5.825		5.345	-4.379	5.344	0.173		5.347	0.18	5.344	0.239		5.345	0.286	5.346	-9.974	5.345	-17.883		5.344	0.353	5.345	0.371		5.345	0.276	5.347	-10.849		5.345	0.13	5.345	-8.787
5.375	0.442	5.375	-2.723	5.375	0.534		5.373	0.464	5.372	-5.812		5.374	-4.364	5.374	0.177		5.376	0.194	5.373	0.227		5.374	0.273	5.375	-9.951	5.375	-17.91		5.374	0.358	5.374	0.371		5.374	0.297	5.376	-10.844		5.374	0.108	5.375	-8.774
5.404	0.441	5.404	-2.718	5.404	0.529		5.402	0.454	5.402	-5.797		5.403	-4.357	5.403	0.167		5.405	0.185	5.402	0.226		5.404	0.302	5.404	-9.934	5.404	-17.921		5.403	0.348	5.403	0.354		5.403	0.311	5.405	-10.841		5.403	0.096	5.404	-8.769
5.433	0.451	5.433	-2.721	5.433	0.491		5.432	0.42	5.431	-5.773		5.432	-4.365	5.432	0.182		5.434	0.18	5.432	0.213		5.433	0.314	5.433	-9.943	5.433	-17.934		5.432	0.329	5.432	0.362		5.432	0.28	5.434	-10.868		5.432	0.094	5.433	-8.762
5.462	0.442	5.462	-2.72	5.462	0.461		5.461	0.391	5.46	-5.787		5.461	-4.385	5.461	0.178		5.464	0.177	5.461	0.205		5.462	0.271	5.463	-9.947	5.462	-17.935		5.461	0.335	5.462	0.356		5.462	0.267	5.464	-10.894		5.462	0.101	5.462	-8.774
5.491	0.398	5.492	-2.727	5.491	0.432		5.49	0.393	5.489	-5.805		5.491	-4.388	5.49	0.16		5.493	0.184	5.49	0.217		5.491	0.254	5.492	-9.962	5.491	-17.931		5.49	0.35	5.491	0.363		5.491	0.269	5.493	-10.906		5.491	0.077	5.491	-8.773
5.521	0.386	5.521	-2.717	5.521	0.454		5.519	0.419	5.518	-5.794		5.52	-4.397	5.52	0.169		5.522	0.181	5.519	0.225		5.521	0.283	5.521	-9.992	5.521	-17.934		5.52	0.356	5.52	0.328		5.52	0.29	5.522	-10.896		5.52	0.062	5.521	-8.774
5.55	0.409	5.55	-2.737	5.55	0.494		5.548	0.442	5.547	-5.783		5.549	-4.377	5.549	0.173		5.551	0.18	5.548	0.22		5.55	0.289	5.55	-10.018	5.55	-17.919		5.549	0.35	5.549	0.327		5.549	0.292	5.551	-10.897		5.549	0.072	5.55	-8.786
5.579	0.423	5.579	-2.754	5.579	0.473		5.578	0.422	5.577	-5.79		5.578	-4.361	5.578	0.149		5.58	0.186	5.578	0.207		5.579	0.249	5.58	-9.995	5.579	-17.896		5.578	0.348	5.579	0.324		5.579	0.305	5.58	-10.877		5.579	0.087	5.579	-8.795
5.608	0.441	5.608	-2.786	5.608	0.438		5.607	0.399	5.606	-5.803		5.607	-4.372	5.607	0.121		5.61	0.178	5.607	0.192		5.608	0.232	5.609	-9.971	5.608	-17.922		5.607	0.338	5.608	0.33		5.608	0.297	5.61	-10.859		5.608	0.083	5.608	-8.798
5.638	0.427	5.638	-2.798	5.638	0.417		5.636	0.381	5.635	-5.813		5.637	-4.363	5.636	0.111		5.639	0.173	5.636	0.182		5.637	0.24	5.638	-9.989	5.638	-17.944		5.636	0.341	5.637	0.332		5.637	0.292	5.639	-10.862		5.637	0.076	5.638	-8.798
5.667	0.389	5.667	-2.789	5.667	0.415		5.665	0.38	5.664	-5.818		5.666	-4.384	5.666	0.14		5.668	0.189	5.665	0.182		5.667	0.25	5.667	-10	5.667	-17.945		5.666	0.351	5.666	0.334		5.666	0.308	5.668	-10.891		5.666	0.074	5.667	-8.801
5.696	0.381	5.696	-2.799	5.696	0.433		5.694	0.384	5.693	-5.802		5.695	-4.388	5.695	0.142		5.697	0.176	5.694	0.189		5.696	0.256	5.696	-10.011	5.696	-17.953		5.695	0.343	5.695	0.318		5.695	0.301	5.697	-10.872		5.695	0.094	5.696	-8.808
5.725	0.386	5.725	-2.766	5.725	0.471		5.724	0.396	5.723	-5.801		5.724	-4.373	5.724	0.155		5.727	0.167	5.724	0.215		5.725	0.269	5.726	-9.988	5.725	-17.949		5.724	0.345	5.725	0.307		5.725	0.28	5.727	-10.863		5.725	0.103	5.725	-8.821
5.754	0.394	5.754	-2.794	5.754	0.474		5.753	0.387	5.752	-5.815		5.753	-4.375	5.753	0.182		5.756	0.196	5.753	0.201		5.754	0.26	5.755	-9.985	5.754	-17.962		5.753	0.336	5.754	0.314		5.754	0.284	5.756	-10.859		5.754	0.087	5.754	-8.803
5.784	0.385	5.784	-2.818	5.784	0.446		5.782	0.365	5.781	-5.82		5.783	-4.381	5.782	0.17		5.785	0.219	5.782	0.206		5.783	0.256	5.784	-9.971	5.784	-17.966		5.782	0.313	5.783	0.329		5.783	0.288	5.785	-10.843		5.783	0.07	5.784	-8.785
5.813	0.347	5.813	-2.857	5.813	0.413		5.811	0.333	5.81	-5.823		5.812	-4.355	5.812	0.153		5.814	0.201	5.811	0.232		5.813	0.252	5.813	-9.975	5.813	-17.954		5.812	0.301	5.812	0.32		5.812	0.287	5.814	-10.85		5.812	0.09	5.813	-8.78
5.842	0.319	5.842	-2.851	5.842	0.385		5.84	0.32	5.839	-5.821		5.841	-4.365	5.841	0.134		5.843	0.172	5.84	0.231		5.842	0.239	5.842	-10.005	5.842	-17.947		5.841	0.345	5.841	0.32		5.841	0.291	5.843	-10.884		5.841	0.079	5.842	-8.81
5.871	0.319	5.871	-2.829	5.871	0.383		5.87	0.355	5.869	-5.839		5.87	-4.381	5.87	0.145		5.873	0.164	5.87	0.194		5.871	0.234	5.872	-10.041	5.871	-17.929		5.87	0.354	5.871	0.297		5.871	0.281	5.873	-10.888		5.871	0.07	5.871	-8.836
5.9	0.35	5.9	-2.819	5.9	0.387		5.899	0.392	5.898	-5.83		5.899	-4.364	5.899	0.153		5.902	0.144	5.899	0.189		5.9	0.248	5.901	-10.045	5.9	-17.918		5.899	0.312	5.9	0.317		5.9	0.245	5.902	-10.892		5.9	0.065	5.9	-8.828
5.93	0.398	5.93	-2.798	5.93	0.363		5.928	0.378	5.927	-5.81		5.929	-4.363	5.928	0.144		5.931	0.157	5.928	0.202		5.929	0.263	5.93	-10.027	5.93	-17.938		5.928	0.311	5.929	0.331		5.929	0.242	5.931	-10.883		5.929	0.04	5.93	-8.812
5.959	0.408	5.959	-2.81	5.959	0.35		5.957	0.365	5.956	-5.807		5.958	-4.374	5.958	0.151		5.96	0.158	5.957	0.228		5.959	0.256	5.959	-10.01	5.959	-17.969		5.958	0.324	5.958	0.299		5.958	0.244	5.96	-10.906		5.958	0.042	5.959	-8.788
5.988	0.356	5.988	-2.868	5.988	0.35		5.986	0.353	5.985	-5.821		5.987	-4.381	5.987	0.142		5.99	0.136	5.986	0.206		5.988	0.237	5.988	-10.009	5.988	-17.947		5.987	0.34	5.987	0.279		5.987	0.252	5.99	-10.911		5.987	0.046	5.988	-8.777
6.017	0.302	6.017	-2.941	6.017	0.338		6.016	0.366	6.015	-5.823		6.016	-4.392	6.016	0.144		6.019	0.139	6.016	0.191		6.017	0.233	6.018	-10.041	6.017	-17.918		6.016	0.36	6.017	0.276		6.017	0.246	6.019	-10.922		6.017	0.025	6.017	-8.782
6.046	0.311	6.047	-2.972	6.046	0.329		6.045	0.352	6.044	-5.841		6.045	-4.403	6.045	0.146		6.048	0.158	6.045	0.183		6.046	0.244	6.047	-10.053	6.046	-17.931		6.045	0.34	6.046	0.287		6.046	0.245	6.048	-10.923		6.046	-0.005	6.046	-8.79
6.076	0.35	6.076	-2.964	6.076	0.346		6.074	0.363	6.073	-5.837		6.075	-4.386	6.074	0.157		6.077	0.168	6.074	0.19		6.076	0.249	6.076	-10.058	6.076	-17.938		6.074	0.318	6.075	0.3		6.075	0.232	6.077	-10.89		6.075	-0.003	6.076	-8.819
6.105	0.397	6.105	-2.966	6.105	0.341		6.103	0.39	6.102	-5.808		6.104	-4.343	6.104	0.194		6.106	0.188	6.103	0.22		6.105	0.255	6.105	-10.07	6.105	-17.944		6.104	0.327	6.104	0.314		6.104	0.246	6.106	-10.887		6.104	0.033	6.105	-8.837
6.134	0.415	6.134	-2.967	6.134	0.352		6.132	0.385	6.131	-5.791		6.133	-4.345	6.133	0.23		6.136	0.209	6.132	0.233		6.134	0.242	6.135	-10.06	6.134	-17.939		6.133	0.357	6.133	0.318		6.133	0.261	6.136	-10.881		6.133	0.055	6.134	-8.799
6.163	0.372	6.163	-2.972	6.163	0.336		6.162	0.391	6.161	-5.789		6.162	-4.353	6.162	0.201		6.165	0.182	6.162	0.219		6.163	0.252	6.164	-10.047	6.163	-17.903		6.162	0.362	6.163	0.306		6.163	0.265	6.165	-10.87		6.163	0.075	6.163	-8.786
6.192	0.355	6.193	-2.97	6.192	0.319		6.191	0.4	6.19	-5.812		6.191	-4.348	6.191	0.137		6.194	0.194	6.191	0.207		6.192	0.264	6.193	-10.059	6.192	-17.891		6.191	0.335	6.192	0.299		6.192	0.263	6.194	-10.892		6.192	0.073	6.192	-8.785
6.222	0.358	6.222	-2.992	6.222	0.307		6.22	0.398	6.219	-5.857		6.221	-4.373	6.22	0.11		6.223	0.172	6.22	0.204		6.222	0.272	6.222	-10.086	6.222	-17.897		6.22	0.317	6.221	0.281		6.221	0.25	6.223	-10.895		6.221	0.077	6.222	-8.802
6.251	0.353	6.251	-2.987	6.251	0.306		6.249	0.372	6.248	-5.864		6.25	-4.398	6.25	0.115		6.252	0.146	6.249	0.156		6.251	0.281	6.251	-10.096	6.251	-17.911		6.25	0.305	6.25	0.242		6.25	0.23	6.252	-10.891		6.25	0.065	6.251	-8.816
6.28	0.32	6.28	-2.998	6.28	0.301		6.278	0.347	6.277	-5.847		6.279	-4.408	6.279	0.132		6.282	0.134	6.278	0.134		6.28	0.255	6.281	-10.076	6.28	-17.932		6.279	0.288	6.279	0.233		6.279	0.207	6.282	-10.904		6.279	0.043	6.28	-8.821
6.309	0.34	6.309	-2.98	6.309	0.294		6.308	0.337	6.307	-5.855		6.308	-4.403	6.308	0.149		6.311	0.143	6.308	0.152		6.309	0.232	6.31	-10.078	6.309	-17.936		6.308	0.282	6.309	0.231		6.309	0.223	6.311	-10.934		6.309	0.021	6.309	-8.84
6.339	0.328	6.339	-2.984	6.339	0.29		6.337	0.346	6.336	-5.863		6.338	-4.402	6.337	0.123		6.34	0.138	6.337	0.169		6.338	0.21	6.339	-10.107	6.339	-17.93		6.337	0.291	6.338	0.259		6.338	0.205	6.34	-10.928		6.338	0.027	6.339	-8.847
6.368	0.333	6.368	-2.984	6.368	0.258		6.366	0.352	6.365	-5.822		6.367	-4.361	6.366	0.114		6.369	0.147	6.366	0.163		6.368	0.2	6.368	-10.09	6.368	-17.936		6.366	0.302	6.367	0.253		6.367	0.183	6.369	-10.907		6.367	0.023	6.368	-8.857
6.397	0.408	6.397	-2.991	6.397	0.274		6.395	0.383	6.394	-5.754		6.396	-4.328	6.396	0.197		6.399	0.222	6.395	0.244		6.397	0.213	6.397	-10.087	6.397	-17.913		6.396	0.376	6.396	0.277		6.396	0.235	6.399	-10.875		6.396	0.033	6.397	-8.865
6.426	0.429	6.426	-3.005	6.426	0.311		6.424	0.447	6.423	-5.708		6.425	-4.308	6.425	0.256		6.428	0.294	6.424	0.327		6.426	0.232	6.427	-10.049	6.426	-17.858		6.425	0.451	6.426	0.32		6.426	0.286	6.428	-10.847		6.426	0.043	6.426	-8.842
6.455	0.395	6.455	-3.029	6.455	0.373		6.454	0.489	6.453	-5.705		6.454	-4.318	6.454	0.266		6.457	0.303	6.454	0.349		6.455	0.301	6.456	-10.035	6.455	-17.826		6.454	0.465	6.455	0.344		6.455	0.332	6.457	-10.814		6.455	0.094	6.455	-8.785
6.485	0.378	6.485	-3.048	6.485	0.38		6.483	0.492	6.482	-5.742		6.484	-4.336	6.483	0.28		6.486	0.291	6.483	0.359		6.484	0.362	6.485	-9.993	6.485	-17.813		6.483	0.457	6.484	0.339		6.484	0.336	6.486	-10.799		6.484	0.147	6.485	-8.731
6.514	0.355	6.514	-3.055	6.514	0.381		6.512	0.492	6.511	-5.769		6.513	-4.371	6.512	0.28		6.515	0.316	6.512	0.351		6.514	0.352	6.514	-9.996	6.514	-17.81		6.512	0.445	6.513	0.34		6.513	0.301	6.515	-10.783		6.513	0.159	6.514	-8.722
6.543	0.339	6.543	-3.054	6.543	0.353		6.541	0.49	6.54	-5.781		6.542	-4.38	6.542	0.289		6.545	0.333	6.541	0.337		6.543	0.354	6.544	-10.001	6.543	-17.82		6.542	0.441	6.542	0.328		6.542	0.257	6.545	-10.776		6.542	0.166	6.543	-8.736
6.572	0.338	6.572	-3.05	6.572	0.338		6.57	0.489	6.569	-5.735		6.571	-4.323	6.571	0.287		6.574	0.32	6.57	0.324		6.572	0.354	6.573	-9.977	6.572	-17.84		6.571	0.464	6.572	0.313		6.572	0.26	6.574	-10.788		6.572	0.148	6.572	-8.758
6.601	0.33	6.602	-3.058	6.601	0.338		6.6	0.484	6.599	-5.732		6.6	-4.29	6.6	0.288		6.603	0.287	6.6	0.313		6.601	0.337	6.602	-9.96	6.601	-17.85		6.6	0.471	6.601	0.303		6.601	0.272	6.603	-10.804		6.601	0.216	6.601	-8.792
6.631	0.342	6.631	-3.063	6.631	0.338		6.629	0.488	6.628	-5.754		6.63	-4.295	6.629	0.263		6.632	0.263	6.629	0.295		6.63	0.327	6.631	-9.99	6.631	-17.838		6.629	0.477	6.63	0.29		6.63	0.259	6.632	-10.812		6.63	0.225	6.631	-8.797
6.66	0.357	6.66	-3.091	6.66	0.352		6.658	0.486	6.657	-5.782		6.659	-4.316	6.658	0.265		6.662	0.275	6.658	0.319		6.66	0.331	6.66	-10.007	6.66	-17.831		6.658	0.471	6.659	0.286		6.659	0.262	6.662	-10.803		6.659	0.233	6.66	-8.767
6.689	0.327	6.689	-3.115	6.689	0.346		6.687	0.49	6.686	-5.776		6.688	-4.327	6.688	0.271		6.691	0.287	6.687	0.31		6.689	0.321	6.69	-10.021	6.689	-17.837		6.688	0.445	6.688	0.292		6.688	0.235	6.691	-10.799		6.688	0.177	6.689	-8.759
6.718	0.292	6.718	-3.108	6.718	0.31		6.716	0.485	6.715	-5.766		6.717	-4.345	6.717	0.258		6.72	0.307	6.716	0.335		6.718	0.316	6.719	-10.013	6.718	-17.848		6.717	0.431	6.718	0.288		6.718	0.218	6.72	-10.815		6.718	0.167	6.718	-8.749
6.747	0.293	6.748	-3.089	6.747	0.287		6.746	0.481	6.745	-5.739		6.746	-4.323	6.746	0.27		6.749	0.329	6.746	0.321		6.747	0.318	6.748	-10.006	6.747	-17.838		6.746	0.436	6.747	0.305		6.747	0.251	6.749	-10.819		6.747	0.151	6.747	-8.76
6.777	0.293	6.777	-3.058	6.777	0.308		6.775	0.491	6.774	-5.757		6.776	-4.31	6.775	0.271		6.778	0.274	6.775	0.309		6.777	0.343	6.777	-10.024	6.777	-17.834		6.775	0.448	6.776	0.331		6.776	0.272	6.778	-10.836		6.776	0.154	6.777	-8.776
6.806	0.315	6.806	-3.056	6.806	0.3		6.804	0.487	6.803	-5.792		6.805	-4.32	6.805	0.243		6.808	0.226	6.804	0.296		6.806	0.336	6.806	-10.043	6.806	-17.845		6.805	0.426	6.805	0.332		6.805	0.278	6.808	-10.836		6.805	0.167	6.806	-8.775
6.835	0.325	6.835	-3.063	6.835	0.293		6.833	0.471	6.832	-5.81		6.834	-4.328	6.834	0.201		6.837	0.232	6.833	0.293		6.835	0.316	6.836	-10.043	6.835	-17.869		6.834	0.413	6.834	0.311		6.834	0.269	6.837	-10.846		6.834	0.182	6.835	-8.747
6.864	0.269	6.864	-3.085	6.864	0.25		6.862	0.479	6.861	-5.805		6.863	-4.312	6.863	0.214		6.866	0.256	6.862	0.279		6.864	0.298	6.865	-10.044	6.864	-17.902		6.863	0.415	6.864	0.315		6.864	0.236	6.866	-10.875		6.864	0.195	6.864	-8.717
6.894	0.203	6.894	-3.091	6.894	0.245		6.892	0.44	6.891	-5.819		6.892	-4.352	6.892	0.212		6.895	0.237	6.892	0.255		6.893	0.306	6.894	-10.045	6.894	-17.892		6.892	0.378	6.893	0.322		6.893	0.194	6.895	-10.902		6.893	0.194	6.894	-8.709
6.923	0.197	6.923	-3.093	6.923	0.227		6.921	0.382	6.92	-5.834		6.922	-4.388	6.921	0.167		6.924	0.172	6.921	0.2		6.923	0.31	6.923	-10.081	6.923	-17.873		6.921	0.327	6.922	0.308		6.922	0.187	6.924	-10.94		6.922	0.232	6.923	-8.729
6.952	0.226	6.952	-3.09	6.952	0.212		6.95	0.353	6.949	-5.854		6.951	-4.41	6.951	0.107		6.954	0.089	6.95	0.165		6.952	0.27	6.952	-10.142	6.952	-17.882		6.951	0.271	6.951	0.253		6.951	0.186	6.954	-10.939		6.951	0.233	6.952	-8.758
6.981	0.226	6.981	-3.096	6.981	0.171		6.979	0.368	6.978	-5.877		6.98	-4.406	6.98	0.09		6.983	0.071	6.979	0.164		6.981	0.219	6.982	-10.159	6.981	-17.91		6.98	0.24	6.98	0.235		6.98	0.158	6.983	-10.926		6.98	0.217	6.981	-8.764
7.01	0.209	7.01	-3.081	7.01	0.131		7.008	0.385	7.007	-5.889		7.009	-4.397	7.009	0.094		7.012	0.115	7.009	0.158		7.01	0.161	7.011	-10.184	7.01	-17.935		7.009	0.253	7.01	0.243		7.01	0.164	7.012	-10.916		7.01	0.143	7.01	-8.735
7.04	0.183	7.04	-3.07	7.04	0.131		7.038	0.4	7.037	-5.88		7.038	-4.415	7.038	0.111		7.041	0.17	7.038	0.125		7.039	0.159	7.04	-10.18	7.04	-17.936		7.038	0.273	7.039	0.233		7.039	0.169	7.041	-10.918		7.039	0.15	7.04	-8.714
7.069	0.14	7.069	-3.07	7.069	0.141		7.067	0.381	7.066	-5.878		7.068	-4.406	7.067	0.109		7.071	0.169	7.067	0.111		7.069	0.171	7.069	-10.116	7.069	-17.921		7.067	0.285	7.068	0.232		7.068	0.166	7.071	-10.91		7.068	0.159	7.069	-8.708
7.098	0.149	7.098	-3.095	7.098	0.152		7.096	0.36	7.095	-5.859		7.097	-4.381	7.097	0.099		7.1	0.147	7.096	0.132		7.098	0.179	7.099	-10.13	7.098	-17.929		7.097	0.271	7.097	0.222		7.097	0.154	7.1	-10.92		7.097	0.201	7.098	-8.696
7.127	0.155	7.127	-3.114	7.127	0.133		7.125	0.367	7.124	-5.886		7.126	-4.362	7.126	0.098		7.129	0.127	7.125	0.173		7.127	0.194	7.128	-10.148	7.127	-17.93		7.126	0.266	7.126	0.22		7.126	0.161	7.129	-10.904		7.126	0.226	7.127	-8.676
7.156	0.162	7.157	-3.12	7.156	0.13		7.154	0.354	7.153	-5.914		7.155	-4.368	7.155	0.1		7.158	0.135	7.155	0.203		7.156	0.197	7.157	-10.154	7.156	-17.933		7.155	0.276	7.156	0.223		7.156	0.193	7.158	-10.896		7.156	0.267	7.156	-8.649
7.186	0.164	7.186	-3.137	7.186	0.125		7.184	0.346	7.183	-5.902		7.184	-4.367	7.184	0.084		7.187	0.163	7.184	0.181		7.185	0.202	7.186	-10.174	7.186	-17.923		7.184	0.291	7.185	0.243		7.185	0.205	7.187	-10.873		7.185	0.291	7.186	-8.585
7.215	0.152	7.215	-3.148	7.215	0.11		7.213	0.368	7.212	-5.882		7.214	-4.351	7.213	0.064		7.217	0.177	7.213	0.151		7.215	0.206	7.215	-10.167	7.215	-17.906		7.213	0.287	7.214	0.24		7.214	0.185	7.217	-10.884		7.214	0.313	7.215	-8.526
7.244	0.111	7.244	-3.142	7.244	0.144		7.242	0.361	7.241	-5.869		7.243	-4.352	7.243	0.088		7.246	0.185	7.242	0.146		7.244	0.231	7.245	-10.157	7.244	-17.901		7.243	0.298	7.243	0.231		7.243	0.206	7.246	-10.925		7.243	0.361	7.244	-8.499
7.273	0.106	7.273	-3.114	7.273	0.157		7.271	0.351	7.27	-5.858		7.272	-4.356	7.272	0.094		7.275	0.192	7.271	0.163		7.273	0.233	7.274	-10.174	7.273	-17.927		7.272	0.306	7.273	0.242		7.273	0.226	7.275	-10.942		7.273	0.415	7.273	-8.452
7.302	0.162	7.303	-3.086	7.302	0.163		7.3	0.356	7.299	-5.852		7.301	-4.359	7.301	0.1		7.304	0.204	7.301	0.181		7.302	0.244	7.303	-10.191	7.302	-17.942		7.301	0.304	7.302	0.265		7.302	0.228	7.304	-10.912		7.302	0.454	7.302	-8.379
7.332	0.237	7.332	-3.102	7.332	0.166		7.33	0.367	7.329	-5.852		7.33	-4.331	7.33	0.117		7.334	0.192	7.33	0.201		7.332	0.237	7.332	-10.197	7.332	-17.929		7.33	0.278	7.331	0.287		7.331	0.228	7.334	-10.877		7.331	0.506	7.332	-8.272
7.361	0.261	7.361	-3.094	7.361	0.151		7.359	0.385	7.358	-5.859		7.36	-4.345	7.359	0.117		7.363	0.189	7.359	0.172		7.361	0.254	7.361	-10.197	7.361	-17.944		7.359	0.283	7.36	0.286		7.36	0.228	7.363	-10.848		7.36	0.578	7.361	-8.185
7.39	0.238	7.39	-3.05	7.39	0.138		7.388	0.39	7.387	-5.866		7.389	-4.345	7.389	0.1		7.392	0.21	7.388	0.147		7.39	0.267	7.391	-10.189	7.39	-17.928		7.389	0.323	7.389	0.289		7.389	0.231	7.392	-10.829		7.389	0.645	7.39	-8.112
7.419	0.265	7.419	-2.971	7.419	0.145		7.417	0.389	7.416	-5.865		7.418	-4.338	7.418	0.084		7.421	0.243	7.417	0.136		7.419	0.279	7.42	-10.218	7.419	-17.91		7.418	0.347	7.419	0.307		7.419	0.247	7.421	-10.808		7.419	0.751	7.419	-8.044
7.449	0.294	7.449	-2.919	7.449	0.161		7.446	0.378	7.445	-5.832		7.447	-4.298	7.447	0.088		7.45	0.248	7.447	0.153		7.448	0.269	7.449	-10.227	7.449	-17.902		7.447	0.349	7.448	0.302		7.448	0.26	7.45	-10.808		7.448	0.844	7.449	-7.986
7.478	0.3	7.478	-2.905	7.478	0.135		7.476	0.381	7.475	-5.824		7.477	-4.26	7.476	0.124		7.48	0.259	7.476	0.19		7.478	0.296	7.478	-10.225	7.478	-17.903		7.476	0.353	7.477	0.286		7.477	0.285	7.48	-10.783		7.477	0.896	7.478	-7.907
7.507	0.334	7.507	-2.881	7.507	0.098		7.505	0.384	7.504	-5.841		7.506	-4.265	7.505	0.132		7.509	0.234	7.505	0.182		7.507	0.309	7.508	-10.231	7.507	-17.896		7.505	0.347	7.506	0.293		7.506	0.306	7.509	-10.75		7.506	1.016	7.507	-7.791
7.536	0.355	7.536	-2.868	7.536	0.089		7.534	0.377	7.533	-5.86		7.535	-4.276	7.535	0.132		7.538	0.245	7.534	0.149		7.536	0.308	7.537	-10.238	7.536	-17.863		7.535	0.385	7.535	0.326		7.535	0.317	7.538	-10.73		7.535	1.13	7.536	-7.646
7.565	0.358	7.565	-2.856	7.565	0.098		7.563	0.393	7.562	-5.862		7.564	-4.278	7.564	0.15		7.567	0.265	7.563	0.128		7.565	0.323	7.566	-10.231	7.565	-17.839		7.564	0.425	7.565	0.334		7.565	0.359	7.567	-10.71		7.565	1.233	7.565	-7.5
7.595	0.363	7.595	-2.851	7.595	0.121		7.593	0.412	7.591	-5.857		7.593	-4.262	7.593	0.144		7.596	0.274	7.593	0.141		7.594	0.357	7.595	-10.217	7.595	-17.815		7.593	0.438	7.594	0.354		7.594	0.405	7.596	-10.675		7.594	1.358	7.595	-7.386
7.624	0.402	7.624	-2.847	7.624	0.135		7.622	0.419	7.62	-5.839		7.623	-4.254	7.622	0.125		7.626	0.303	7.622	0.162		7.624	0.393	7.624	-10.213	7.624	-17.835		7.622	0.44	7.623	0.379		7.623	0.42	7.626	-10.657		7.623	1.506	7.624	-7.225
7.653	0.444	7.653	-2.822	7.653	0.123		7.651	0.444	7.65	-5.831		7.652	-4.226	7.651	0.108		7.655	0.32	7.651	0.176		7.653	0.412	7.654	-10.221	7.653	-17.824		7.651	0.437	7.652	0.394		7.652	0.432	7.655	-10.628		7.652	1.636	7.653	-7.048
7.682	0.49	7.682	-2.792	7.682	0.096		7.68	0.448	7.679	-5.843		7.681	-4.201	7.681	0.101		7.684	0.347	7.68	0.168		7.682	0.436	7.683	-10.234	7.682	-17.781		7.681	0.462	7.681	0.431		7.681	0.454	7.684	-10.595		7.681	1.805	7.682	-6.89
7.711	0.536	7.712	-2.756	7.711	0.08		7.709	0.446	7.708	-5.836		7.71	-4.138	7.71	0.125		7.713	0.373	7.709	0.143		7.711	0.451	7.712	-10.217	7.711	-17.712		7.71	0.488	7.711	0.474		7.711	0.444	7.713	-10.522		7.711	1.986	7.711	-6.714
7.741	0.558	7.741	-2.737	7.741	0.092		7.739	0.456	7.737	-5.807		7.739	-4.105	7.739	0.163		7.743	0.406	7.739	0.17		7.74	0.483	7.741	-10.23	7.741	-17.681		7.739	0.507	7.74	0.513		7.74	0.488	7.743	-10.462		7.74	2.156	7.741	-6.534
7.77	0.611	7.77	-2.694	7.77	0.134		7.768	0.492	7.766	-5.8		7.769	-4.073	7.768	0.184		7.772	0.463	7.768	0.197		7.77	0.531	7.77	-10.23	7.77	-17.636		7.768	0.55	7.769	0.559		7.769	0.566	7.772	-10.393		7.769	2.365	7.77	-6.295
7.799	0.679	7.799	-2.669	7.799	0.158		7.797	0.532	7.796	-5.789		7.798	-4.04	7.797	0.2		7.801	0.486	7.797	0.229		7.799	0.596	7.8	-10.187	7.799	-17.601		7.797	0.593	7.798	0.601		7.798	0.618	7.801	-10.339		7.798	2.636	7.799	-6.055
7.828	0.71	7.828	-2.622	7.828	0.148		7.826	0.571	7.825	-5.782		7.827	-4.021	7.827	0.201		7.83	0.499	7.826	0.238		7.828	0.648	7.829	-10.147	7.828	-17.594		7.827	0.617	7.827	0.608		7.827	0.65	7.83	-10.263		7.827	2.872	7.828	-5.845
7.857	0.729	7.858	-2.601	7.857	0.117		7.855	0.575	7.854	-5.806		7.856	-3.984	7.856	0.172		7.859	0.482	7.855	0.226		7.857	0.702	7.858	-10.14	7.857	-17.59		7.856	0.62	7.857	0.666		7.857	0.683	7.859	-10.218		7.857	3.096	7.857	-5.613
7.887	0.775	7.887	-2.573	7.887	0.106		7.885	0.56	7.883	-5.819		7.885	-3.941	7.885	0.133		7.889	0.492	7.885	0.201		7.886	0.744	7.887	-10.173	7.887	-17.57		7.885	0.636	7.886	0.696		7.886	0.721	7.889	-10.161		7.886	3.339	7.887	-5.358
7.916	0.828	7.916	-2.551	7.916	0.106		7.914	0.574	7.912	-5.809		7.915	-3.909	7.914	0.114		7.918	0.515	7.914	0.159		7.916	0.769	7.916	-10.197	7.916	-17.557		7.914	0.649	7.915	0.703		7.915	0.768	7.918	-10.086		7.915	3.56	7.916	-5.094
7.945	0.893	7.945	-2.51	7.945	0.116		7.943	0.598	7.942	-5.812		7.944	-3.87	7.943	0.13		7.947	0.537	7.943	0.152		7.945	0.813	7.946	-10.186	7.945	-17.516		7.943	0.699	7.944	0.722		7.944	0.83	7.947	-10.024		7.944	3.804	7.945	-4.844
7.974	0.965	7.974	-2.477	7.974	0.106		7.972	0.632	7.971	-5.825		7.973	-3.807	7.973	0.155		7.976	0.583	7.972	0.148		7.974	0.888	7.975	-10.198	7.974	-17.472		7.973	0.734	7.973	0.787		7.973	0.892	7.976	-9.956		7.973	4.148	7.974	-4.549
8.004	1.11	8.004	-2.443	8.004	0.091		8.001	0.678	8	-5.773		8.002	-3.718	8.002	0.151		8.006	0.649	8.001	0.158		8.003	0.984	8.004	-10.219	8.004	-17.46		8.002	0.786	8.003	0.888		8.003	0.951	8.006	-9.813		8.003	4.497	8.004	-4.223
8.033	1.227	8.033	-2.44	8.033	0.114		8.031	0.707	8.029	-5.696		8.031	-3.588	8.031	0.202		8.035	0.751	8.031	0.222		8.033	1.078	8.033	-10.22	8.033	-17.438		8.031	0.905	8.032	0.954		8.032	1.083	8.035	-9.614		8.032	4.828	8.033	-3.895
8.062	1.324	8.062	-2.428	8.062	0.129		8.06	0.766	8.058	-5.645		8.061	-3.447	8.06	0.282		8.064	0.866	8.06	0.278		8.062	1.152	8.063	-10.188	8.062	-17.352		8.06	1.031	8.061	1.044		8.061	1.224	8.064	-9.482		8.061	5.175	8.062	-3.503
8.091	1.407	8.091	-2.435	8.091	0.154		8.089	0.849	8.088	-5.624		8.09	-3.378	8.089	0.342		8.093	0.936	8.089	0.322		8.091	1.299	8.092	-10.129	8.091	-17.241		8.089	1.089	8.09	1.175		8.09	1.345	8.093	-9.378		8.09	5.604	8.091	-3.041
8.12	1.517	8.12	-2.414	8.12	0.179		8.118	0.897	8.117	-5.593		8.119	-3.296	8.119	0.368		8.122	1.039	8.118	0.324		8.12	1.453	8.121	-10.075	8.12	-17.151		8.119	1.136	8.12	1.29		8.12	1.428	8.122	-9.299		8.12	6.119	8.12	-2.61
8.15	1.64	8.15	-2.378	8.15	0.171		8.147	0.931	8.146	-5.568		8.148	-3.204	8.148	0.378		8.152	1.146	8.147	0.345		8.149	1.558	8.15	-10.053	8.15	-17.088		8.148	1.173	8.149	1.39		8.149	1.519	8.152	-9.177		8.149	6.567	8.15	-2.208
8.179	1.733	8.179	-2.335	8.179	0.126		8.177	0.954	8.175	-5.534		8.177	-3.115	8.177	0.372		8.181	1.235	8.177	0.338		8.179	1.682	8.179	-10.036	8.179	-17.024		8.177	1.23	8.178	1.476		8.178	1.588	8.181	-9.058		8.178	6.998	8.179	-1.78
8.208	1.836	8.208	-2.265	8.208	0.088		8.206	1.004	8.204	-5.496		8.207	-2.969	8.206	0.395		8.21	1.345	8.206	0.307		8.208	1.813	8.209	-10.029	8.208	-16.973		8.206	1.301	8.207	1.542		8.207	1.692	8.21	-8.908		8.207	7.463	8.208	-1.33
8.237	1.949	8.237	-2.22	8.237	0.095		8.235	1.064	8.234	-5.476		8.236	-2.817	8.236	0.445		8.239	1.5	8.235	0.311		8.237	1.93	8.238	-10.033	8.237	-16.909		8.236	1.348	8.236	1.63		8.236	1.8	8.239	-8.758		8.236	7.972	8.237	-0.891
8.266	2.071	8.266	-2.168	8.266	0.089		8.264	1.154	8.263	-5.439		8.265	-2.699	8.265	0.485		8.268	1.689	8.264	0.336		8.266	2.03	8.267	-10.05	8.266	-16.847		8.265	1.41	8.266	1.734		8.266	1.885	8.268	-8.583		8.266	8.462	8.266	-0.402
8.296	2.212	8.296	-2.096	8.296	0.077		8.293	1.206	8.292	-5.373		8.294	-2.581	8.294	0.514		8.298	1.879	8.293	0.377		8.295	2.128	8.296	-10.061	8.296	-16.781		8.294	1.506	8.295	1.851		8.295	2.002	8.298	-8.42		8.295	8.983	8.296	0.127
8.325	2.354	8.325	-2.019	8.325	0.071		8.323	1.258	8.321	-5.316		8.323	-2.425	8.323	0.55		8.327	2.069	8.323	0.416		8.325	2.286	8.325	-10.083	8.325	-16.716		8.323	1.589	8.324	1.977		8.324	2.143	8.327	-8.257		8.324	9.584	8.325	0.691
8.354	2.495	8.354	-1.939	8.354	0.039		8.352	1.301	8.35	-5.26		8.353	-2.273	8.352	0.571		8.356	2.302	8.352	0.458		8.354	2.462	8.355	-10.062	8.354	-16.619		8.352	1.646	8.353	2.081		8.353	2.296	8.356	-8.054		8.353	10.189	8.354	1.245
8.383	2.66	8.383	-1.871	8.383	0.025		8.381	1.363	8.38	-5.209		8.382	-2.103	8.382	0.621		8.385	2.538	8.381	0.478		8.383	2.632	8.384	-10.033	8.383	-16.528		8.382	1.734	8.382	2.177		8.382	2.421	8.385	-7.823		8.382	10.793	8.383	1.833
8.412	2.844	8.413	-1.789	8.412	0.047		8.41	1.452	8.409	-5.167		8.411	-1.956	8.411	0.68		8.415	2.731	8.41	0.506		8.412	2.8	8.413	-10.013	8.412	-16.422		8.411	1.867	8.412	2.299		8.412	2.556	8.415	-7.628		8.412	11.414	8.412	2.486
8.442	2.997	8.442	-1.684	8.442	0.052		8.439	1.545	8.438	-5.15		8.44	-1.815	8.44	0.746		8.444	2.905	8.439	0.508		8.441	2.969	8.442	-10.056	8.442	-16.336		8.44	2.004	8.441	2.418		8.441	2.682	8.444	-7.416		8.441	12.134	8.442	3.147
8.471	3.126	8.471	-1.58	8.471	0.054		8.469	1.583	8.467	-5.131		8.469	-1.696	8.469	0.778		8.473	3.082	8.469	0.546		8.471	3.15	8.472	-10.093	8.471	-16.249		8.469	2.106	8.47	2.543		8.47	2.825	8.473	-7.186		8.47	12.833	8.471	3.821
8.5	3.298	8.5	-1.473	8.5	0.049		8.498	1.605	8.496	-5.134		8.499	-1.569	8.498	0.786		8.502	3.238	8.498	0.588		8.5	3.353	8.501	-10.115	8.5	-16.137		8.498	2.225	8.499	2.678		8.499	2.985	8.502	-6.963		8.499	13.587	8.5	4.52
8.529	3.517	8.529	-1.37	8.529	0.028		8.527	1.658	8.526	-5.149		8.528	-1.444	8.528	0.786		8.531	3.319	8.527	0.568		8.529	3.594	8.53	-10.09	8.529	-15.998		8.528	2.328	8.528	2.811		8.528	3.181	8.531	-6.71		8.528	14.437	8.529	5.356
8.558	3.72	8.559	-1.259	8.558	0.008		8.556	1.731	8.555	-5.196		8.557	-1.306	8.557	0.726		8.561	3.352	8.556	0.504		8.558	3.806	8.559	-10.083	8.558	-15.851		8.557	2.436	8.558	2.983		8.558	3.328	8.561	-6.459		8.558	15.371	8.558	6.186
8.588	3.935	8.588	-1.114	8.588	0.013		8.585	1.818	8.584	-5.229		8.586	-1.176	8.586	0.628		8.59	3.383	8.585	0.458		8.588	4.007	8.588	-10.098	8.588	-15.755		8.586	2.544	8.587	3.128		8.587	3.488	8.59	-6.195		8.587	16.314	8.588	7.109
8.617	4.193	8.617	-0.993	8.617	-0.002		8.615	1.88	8.613	-5.269		8.616	-1.002	8.615	0.564		8.619	3.446	8.615	0.461		8.617	4.206	8.618	-10.139	8.617	-15.697		8.615	2.691	8.616	3.312		8.616	3.733	8.619	-5.894		8.616	17.358	8.617	8.177
8.646	4.476	8.646	-0.856	8.646	-0.028		8.644	1.939	8.642	-5.297		8.645	-0.815	8.644	0.574		8.648	3.493	8.644	0.488		8.646	4.473	8.647	-10.167	8.646	-15.586		8.644	2.838	8.645	3.552		8.645	3.973	8.648	-5.589		8.645	18.587	8.646	9.439
8.675	4.771	8.675	-0.72	8.675	-0.051		8.673	2.016	8.672	-5.33		8.674	-0.613	8.674	0.57		8.678	3.532	8.673	0.493		8.675	4.779	8.676	-10.197	8.675	-15.407		8.674	2.977	8.674	3.757		8.674	4.205	8.678	-5.281		8.674	20.052	8.675	10.83
8.705	5.057	8.705	-0.539	8.705	-0.041		8.702	2.144	8.701	-5.402		8.703	-0.378	8.703	0.541		8.707	3.6	8.702	0.465		8.704	5.103	8.705	-10.197	8.705	-15.199		8.703	3.164	8.704	3.954		8.704	4.441	8.707	-4.905		8.704	21.687	8.705	12.43
8.734	5.379	8.734	-0.366	8.734	-0.033		8.731	2.312	8.73	-5.454		8.732	-0.106	8.732	0.484		8.736	3.681	8.731	0.433		8.734	5.449	8.734	-10.195	8.734	-14.995		8.732	3.358	8.733	4.186		8.733	4.749	8.736	-4.515		8.733	23.567	8.734	14.394
8.763	5.735	8.763	-0.196	8.763	-0.041		8.761	2.484	8.759	-5.484		8.762	0.157	8.761	0.424		8.765	3.756	8.761	0.384		8.763	5.803	8.764	-10.209	8.763	-14.808		8.761	3.543	8.762	4.482		8.762	5.079	8.765	-4.106		8.762	25.964	8.763	16.691
8.792	6.061	8.792	-0.015	8.792	-0.055		8.79	2.617	8.788	-5.521		8.791	0.433	8.79	0.399		8.794	3.863	8.79	0.347		8.792	6.156	8.793	-10.233	8.792	-14.627		8.79	3.738	8.791	4.785		8.791	5.406	8.794	-3.672		8.791	28.685	8.792	19.25
8.821	6.436	8.821	0.2	8.821	-0.06		8.819	2.76	8.818	-5.575		8.82	0.766	8.82	0.389		8.824	4.01	8.819	0.346		8.821	6.567	8.822	-10.258	8.821	-14.394		8.82	4.019	8.82	5.128		8.82	5.746	8.824	-3.209		8.82	31.826	8.821	22.313
8.851	6.919	8.851	0.491	8.851	-0.06		8.848	2.907	8.847	-5.604		8.849	1.138	8.849	0.373		8.853	4.154	8.848	0.343		8.85	7.041	8.851	-10.241	8.851	-14.129		8.849	4.31	8.85	5.465		8.85	6.193	8.853	-2.706		8.85	35.472	8.851	26.214
8.88	7.351	8.88	0.782	8.88	-0.052		8.877	3.096	8.876	-5.635		8.878	1.531	8.878	0.332		8.882	4.354	8.877	0.309		8.88	7.517	8.88	-10.237	8.88	-13.846		8.878	4.623	8.879	5.866		8.879	6.685	8.882	-2.124		8.879	40.153	8.88	30.336
8.909	7.834	8.909	1.096	8.909	-0.067		8.907	3.328	8.905	-5.647		8.908	2.002	8.907	0.294		8.911	4.61	8.907	0.283		8.909	8.003	8.91	-10.221	8.909	-13.502		8.907	4.966	8.908	6.277		8.908	7.205	8.911	-1.42		8.908	45.143	8.909	35.146
8.938	8.366	8.938	1.441	8.938	-0.065		8.936	3.609	8.934	-5.68		8.937	2.514	8.936	0.273		8.94	4.897	8.936	0.269		8.938	8.571	8.939	-10.219	8.938	-13.158		8.936	5.381	8.937	6.77		8.937	7.807	8.94	-0.662		8.937	50.788	8.938	40.591
8.967	8.983	8.968	1.819	8.967	-0.08		8.965	3.904	8.964	-5.7		8.966	3.075	8.966	0.252		8.97	5.218	8.965	0.275		8.967	9.289	8.968	-10.251	8.967	-12.798		8.966	5.828	8.967	7.382		8.967	8.493	8.97	0.154		8.967	57.341	8.967	47.182
8.997	9.619	8.997	2.255	8.997	-0.07		8.994	4.183	8.993	-5.706		8.995	3.647	8.995	0.226		8.999	5.591	8.994	0.256		8.996	10.023	8.997	-10.288	8.997	-12.35		8.995	6.315	8.996	8.095		8.996	9.23	8.999	1.045		8.996	64.768	8.997	54.014
9.026	10.355	9.026	2.729	9.026	-0.072		9.023	4.535	9.022	-5.732		9.024	4.342	9.024	0.211		9.028	6.071	9.023	0.235		9.026	10.818	9.027	-10.289	9.026	-11.848		9.024	6.871	9.025	8.819		9.025	10.083	9.028	2.13		9.025	72.38	9.026	61.272
9.055	11.206	9.055	3.314	9.055	-0.087		9.053	4.967	9.051	-5.767		9.054	5.186	9.053	0.22		9.057	6.588	9.053	0.211		9.055	11.698	9.056	-10.261	9.055	-11.294		9.053	7.521	9.054	9.586		9.054	11.106	9.057	3.265		9.054	80.423	9.055	69.472
9.084	12.131	9.084	3.964	9.084	-0.101		9.082	5.446	9.08	-5.768		9.083	6.105	9.082	0.209		9.087	7.188	9.082	0.201		9.084	12.696	9.085	-10.235	9.084	-10.651		9.082	8.225	9.083	10.507		9.083	12.174	9.087	4.496		9.083	89.289	9.084	77.978
9.113	13.1	9.114	4.674	9.113	-0.12		9.111	5.97	9.11	-5.759		9.112	7.017	9.112	0.182		9.116	7.851	9.111	0.194		9.113	13.802	9.114	-10.236	9.113	-9.959		9.112	8.996	9.113	11.513		9.113	13.285	9.116	5.864		9.113	98.028	9.113	86.111
9.143	14.197	9.143	5.428	9.143	-0.122		9.14	6.559	9.139	-5.759		9.141	8.005	9.141	0.169		9.145	8.59	9.14	0.187		9.142	14.991	9.143	-10.25	9.143	-9.219		9.141	9.855	9.142	12.577		9.142	14.476	9.145	7.295		9.142	106.255	9.143	94.208
9.172	15.47	9.172	6.216	9.172	-0.127		9.169	7.09	9.168	-5.779		9.17	9.168	9.17	0.169		9.174	9.329	9.169	0.196		9.172	16.35	9.173	-10.273	9.172	-8.424		9.17	10.666	9.171	13.669		9.171	15.844	9.174	8.708		9.171	114.094	9.172	102.395
9.201	16.766	9.201	7.057	9.201	-0.116		9.199	7.666	9.197	-5.81		9.2	10.302	9.199	0.17		9.203	10.109	9.199	0.221		9.201	17.72	9.202	-10.288	9.201	-7.618		9.199	11.531	9.2	14.934		9.2	17.142	9.203	10.197		9.2	121.814	9.201	109.509
9.23	18.155	9.23	7.929	9.23	-0.107		9.228	8.301	9.226	-5.83		9.229	11.475	9.228	0.163		9.233	11.013	9.228	0.202		9.23	19.158	9.231	-10.279	9.23	-6.689		9.228	12.408	9.229	16.115		9.229	18.431	9.233	11.807		9.229	127.948	9.23	115.65
9.26	19.638	9.26	8.823	9.26	-0.116		9.257	8.993	9.256	-5.822		9.258	12.718	9.258	0.139		9.262	11.914	9.257	0.192		9.259	20.661	9.26	-10.275	9.26	-5.835		9.258	13.373	9.259	17.298		9.259	19.738	9.262	13.364		9.259	132.954	9.26	120.596
9.289	21.361	9.289	9.779	9.289	-0.135		9.286	9.649	9.285	-5.817		9.287	14.039	9.287	0.142		9.291	12.766	9.286	0.206		9.289	22.357	9.289	-10.267	9.289	-5.001		9.287	14.277	9.288	18.462		9.288	21.129	9.291	14.856		9.288	136.671	9.289	124.711
9.318	23.016	9.318	10.694	9.318	-0.123		9.315	10.251	9.314	-5.816		9.316	15.278	9.316	0.129		9.32	13.577	9.315	0.211		9.318	24.014	9.319	-10.291	9.318	-4.162		9.316	15.164	9.317	19.737		9.317	22.377	9.32	16.238		9.317	139.059	9.318	127.016
9.347	24.697	9.347	11.676	9.347	-0.11		9.345	10.831	9.343	-5.809		9.346	16.477	9.345	0.134		9.349	14.438	9.345	0.196		9.347	25.713	9.348	-10.306	9.347	-3.282		9.345	16.027	9.346	20.879		9.346	23.555	9.349	17.696		9.346	139.893	9.347	127.918
9.376	26.514	9.376	12.584	9.376	-0.101		9.374	11.41	9.372	-5.809		9.375	17.707	9.374	0.16		9.379	15.214	9.374	0.219		9.376	27.479	9.377	-10.285	9.376	-2.49		9.374	16.884	9.375	21.96		9.375	24.755	9.379	18.996		9.375	139.354	9.376	127.434
9.406	28.386	9.406	13.529	9.406	-0.097		9.403	11.935	9.402	-5.8		9.404	18.939	9.404	0.191		9.408	15.93	9.403	0.261		9.405	29.283	9.406	-10.266	9.406	-1.71		9.404	17.681	9.405	23.086		9.405	25.919	9.408	20.249		9.405	137.463	9.406	125.57
9.435	30.157	9.435	14.419	9.435	-0.096		9.432	12.442	9.431	-5.801		9.433	20.101	9.433	0.218		9.437	16.602	9.432	0.3		9.435	31.011	9.436	-10.256	9.435	-0.943		9.433	18.471	9.434	24.188		9.434	26.974	9.437	21.473		9.434	134.403	9.435	122.728
9.464	31.939	9.464	15.262	9.464	-0.128		9.461	12.919	9.46	-5.816		9.462	21.224	9.462	0.208		9.466	17.268	9.461	0.29		9.464	32.711	9.465	-10.226	9.464	-0.28		9.462	19.252	9.463	25.166		9.463	27.948	9.466	22.642		9.463	130.592	9.464	118.949
9.493	33.799	9.493	16.09	9.493	-0.127		9.491	13.356	9.489	-5.835		9.492	22.371	9.491	0.195		9.496	17.828	9.491	0.257		9.493	34.504	9.494	-10.229	9.493	0.289		9.491	19.932	9.492	26.105		9.492	28.927	9.496	23.68		9.492	126.091	9.493	114.08
9.522	35.589	9.523	16.851	9.522	-0.112		9.52	13.776	9.518	-5.862		9.521	23.392	9.52	0.176		9.525	18.363	9.52	0.239		9.522	36.236	9.523	-10.241	9.522	0.878		9.52	20.6	9.521	27.051		9.521	29.793	9.525	24.657		9.521	120.539	9.522	108.803
9.552	37.301	9.552	17.606	9.552	-0.128		9.549	14.166	9.548	-5.865		9.55	24.375	9.55	0.165		9.554	18.91	9.549	0.216		9.551	37.842	9.552	-10.238	9.552	1.507		9.55	21.204	9.551	27.919		9.551	30.637	9.554	25.665		9.551	114.958	9.552	103.345
9.581	38.97	9.581	18.303	9.581	-0.117		9.578	14.576	9.577	-5.879		9.579	25.37	9.579	0.16		9.583	19.436	9.578	0.216		9.581	39.431	9.582	-10.216	9.581	2.053		9.579	21.908	9.58	28.767		9.58	31.478	9.583	26.693		9.58	109.349	9.581	97.662
9.61	40.749	9.61	18.964	9.61	-0.108		9.607	14.936	9.606	-5.837		9.608	26.436	9.608	0.144		9.612	19.943	9.607	0.22		9.61	41.102	9.611	-10.204	9.61	2.569		9.608	22.606	9.609	29.611		9.609	32.363	9.612	27.656		9.609	103.681	9.61	91.504
9.639	42.362	9.639	19.662	9.639	-0.099		9.637	15.288	9.635	-5.793		9.638	27.437	9.637	0.147		9.642	20.434	9.637	0.236		9.639	42.615	9.64	-10.195	9.639	3.089		9.637	23.244	9.638	30.534		9.638	33.134	9.642	28.575		9.638	97.67	9.639	85.942
9.668	43.99	9.669	20.304	9.668	-0.071		9.666	15.709	9.664	-5.748		9.667	28.428	9.667	0.206		9.671	21.025	9.666	0.288		9.668	44.114	9.669	-10.189	9.668	3.642		9.667	24.011	9.667	31.429		9.667	33.949	9.671	29.553		9.667	92.461	9.668	80.597
9.698	45.581	9.698	20.988	9.698	0.011		9.695	16.175	9.694	-5.714		9.696	29.46	9.696	0.294		9.7	21.579	9.695	0.352		9.697	45.566	9.698	-10.145	9.698	4.184		9.696	24.776	9.697	32.335		9.697	34.834	9.7	30.44		9.697	87.495	9.698	75.539
9.727	47.105	9.727	21.628	9.727	0.081		9.724	16.627	9.723	-5.729		9.725	30.529	9.725	0.327		9.729	22.109	9.724	0.39		9.727	47.097	9.728	-10.03	9.727	4.784		9.725	25.448	9.726	33.239		9.726	35.713	9.729	31.334		9.726	82.762	9.727	70.636
9.756	48.486	9.756	22.294	9.756	0.09		9.753	17.059	9.752	-5.726		9.754	31.552	9.754	0.336		9.759	22.617	9.753	0.399		9.756	48.503	9.757	-9.934	9.756	5.365		9.754	26.09	9.755	34.104		9.755	36.478	9.759	32.207		9.755	78.301	9.756	66.415
9.785	49.806	9.785	22.949	9.785	0.067		9.783	17.492	9.781	-5.736		9.784	32.512	9.783	0.336		9.788	23.209	9.783	0.416		9.785	49.816	9.786	-9.926	9.785	5.952		9.783	26.797	9.784	34.941		9.784	37.175	9.788	33.11		9.784	74.335	9.785	62.476
9.815	51.153	9.815	23.571	9.815	0.047		9.812	17.899	9.81	-5.736		9.813	33.558	9.813	0.309		9.817	23.731	9.812	0.427		9.814	51.151	9.815	-9.933	9.815	6.501		9.813	27.459	9.814	35.786		9.814	37.907	9.817	33.94		9.814	70.763	9.815	58.709
9.844	52.414	9.844	24.241	9.844	0.046		9.841	18.328	9.839	-5.743		9.842	34.589	9.842	0.31		9.846	24.283	9.841	0.437		9.844	52.386	9.844	-9.956	9.844	7.061		9.842	28.102	9.843	36.66		9.843	38.592	9.846	34.765		9.843	67.302	9.844	55.345
9.873	53.591	9.873	24.864	9.873	0.062		9.87	18.791	9.869	-5.736		9.871	35.576	9.871	0.307		9.875	24.868	9.87	0.419		9.873	53.538	9.874	-9.962	9.873	7.672		9.871	28.745	9.872	37.474		9.872	39.285	9.875	35.644		9.872	64.257	9.873	52.4
9.902	54.748	9.902	25.527	9.902	0.099		9.899	19.288	9.898	-5.741		9.901	36.573	9.9	0.307		9.905	25.434	9.9	0.41		9.902	54.648	9.903	-9.94	9.902	8.313		9.9	29.415	9.901	38.251		9.901	39.96	9.905	36.506		9.901	61.5	9.902	49.71
9.931	55.92	9.931	26.157	9.931	0.121		9.929	19.754	9.927	-5.784		9.93	37.687	9.929	0.305		9.934	25.967	9.929	0.415		9.931	55.813	9.932	-9.928	9.931	8.964		9.929	30.024	9.93	39.035		9.93	40.662	9.934	37.317		9.93	58.962	9.931	47.113
9.961	56.976	9.961	26.765	9.961	0.132		9.958	20.244	9.956	-5.8		9.959	38.65	9.959	0.311		9.963	26.509	9.958	0.412		9.96	56.849	9.961	-9.936	9.961	9.625		9.959	30.622	9.96	39.902		9.96	41.287	9.963	38.127		9.96	56.517	9.961	44.896
9.99	58.045	9.99	27.432	9.99	0.117		9.987	20.745	9.985	-5.799		9.988	39.609	9.988	0.291		9.992	27.132	9.987	0.425		9.99	57.868	9.991	-9.935	9.99	10.307		9.988	31.221	9.989	40.667		9.989	41.896	9.992	38.942		9.989	54.524	9.99	42.887
10.019	59.004	10.019	28.029	10.019	0.143		10.016	21.25	10.015	-5.804		10.017	40.58	10.017	0.297		10.021	27.743	10.016	0.415		10.019	58.838	10.02	-9.922	10.019	10.921		10.017	31.856	10.018	41.45		10.018	42.476	10.021	39.629		10.018	52.666	10.019	41.009
10.048	59.981	10.048	28.692	10.048	0.165		10.045	21.737	10.044	-5.785		10.047	41.591	10.046	0.295		10.051	28.309	10.046	0.423		10.048	59.811	10.049	-9.935	10.048	11.577		10.046	32.403	10.047	42.214		10.047	43.045	10.051	40.322		10.047	50.914	10.048	39.184
10.077	60.84	10.078	29.283	10.077	0.166		10.075	22.223	10.073	-5.77		10.076	42.559	10.075	0.272		10.08	28.838	10.075	0.38		10.077	60.696	10.078	-9.947	10.077	12.209		10.075	32.91	10.076	42.904		10.076	43.584	10.08	41.011		10.076	49.163	10.077	37.615
10.107	61.664	10.107	29.877	10.107	0.126		10.104	22.739	10.102	-5.789		10.105	43.506	10.105	0.246		10.109	29.444	10.104	0.334		10.106	61.544	10.107	-9.921	10.107	12.931		10.105	33.411	10.106	43.551		10.106	44.081	10.109	41.699		10.106	47.64	10.107	36.16
10.136	62.527	10.136	30.497	10.136	0.088		10.133	23.215	10.131	-5.796		10.134	44.451	10.134	0.202		10.138	30.035	10.133	0.324		10.136	62.401	10.137	-9.907	10.136	13.61		10.134	33.898	10.135	44.212		10.135	44.568	10.138	42.322		10.135	46.251	10.136	34.778
10.165	63.33	10.165	31.045	10.165	0.066		10.162	23.663	10.161	-5.795		10.163	45.332	10.163	0.184		10.168	30.599	10.162	0.313		10.165	63.223	10.166	-9.944	10.165	14.243		10.163	34.378	10.164	44.899		10.164	45.007	10.168	42.912		10.164	44.892	10.165	33.486
10.194	64.006	10.194	31.641	10.194	0.029		10.191	24.131	10.19	-5.82		10.193	46.175	10.192	0.148		10.197	31.124	10.192	0.249		10.194	63.96	10.195	-9.998	10.194	14.88		10.192	34.815	10.193	45.563		10.193	45.368	10.197	43.488		10.193	43.647	10.194	32.335
10.223	64.642	10.224	32.143	10.223	-0.032		10.221	24.627	10.219	-5.839		10.222	47.015	10.221	0.117		10.226	31.674	10.221	0.213		10.223	64.591	10.224	-10.039	10.223	15.539		10.221	35.287	10.222	46.13		10.222	45.728	10.226	44.044		10.222	42.459	10.223	31.217
10.253	65.305	10.253	32.705	10.253	-0.073		10.25	25.063	10.248	-5.855		10.251	47.934	10.251	0.097		10.255	32.21	10.25	0.186		10.252	65.202	10.253	-10.055	10.253	16.162		10.251	35.752	10.252	46.651		10.252	46.161	10.255	44.574		10.252	41.342	10.253	30.093
10.282	65.93	10.282	33.244	10.282	-0.075		10.279	25.51	10.277	-5.841		10.28	48.742	10.28	0.104		10.284	32.732	10.279	0.181		10.282	65.752	10.283	-10.068	10.282	16.778		10.28	36.163	10.281	47.246		10.281	46.501	10.284	45.086		10.281	40.215	10.282	29.084
10.311	66.489	10.311	33.751	10.311	-0.079		10.308	25.951	10.307	-5.834		10.309	49.531	10.309	0.122		10.314	33.276	10.308	0.187		10.311	66.335	10.312	-10.087	10.311	17.464		10.309	36.554	10.31	47.785		10.31	46.801	10.314	45.576		10.31	39.289	10.311	28.171
10.34	67.027	10.34	34.295	10.34	-0.086		10.337	26.405	10.336	-5.838		10.339	50.32	10.338	0.114		10.343	33.814	10.338	0.198		10.34	66.896	10.341	-10.075	10.34	18.063		10.338	36.969	10.339	48.25		10.339	47.07	10.343	46.021		10.339	38.399	10.34	27.367
10.369	67.567	10.37	34.753	10.369	-0.073		10.367	26.87	10.365	-5.86		10.368	51.089	10.367	0.101		10.372	34.356	10.367	0.196		10.369	67.483	10.37	-10.113	10.369	18.641		10.367	37.327	10.368	48.739		10.368	47.383	10.372	46.439		10.368	37.543	10.369	26.464
10.399	68.03	10.399	35.275	10.399	-0.082		10.396	27.314	10.394	-5.856		10.397	51.793	10.397	0.104		10.401	34.853	10.396	0.184		10.398	67.963	10.4	-10.122	10.399	19.195		10.397	37.651	10.398	49.24		10.398	47.661	10.401	46.819		10.398	36.671	10.399	25.66
10.428	68.448	10.428	35.731	10.428	-0.083		10.425	27.785	10.423	-5.872		10.426	52.47	10.426	0.117		10.431	35.378	10.425	0.175		10.428	68.404	10.429	-10.092	10.428	19.842		10.426	37.931	10.427	49.615		10.427	47.907	10.431	47.196		10.427	35.895	10.428	24.953
10.457	68.843	10.457	36.201	10.457	-0.083		10.454	28.244	10.453	-5.888		10.455	53.193	10.455	0.1		10.46	35.827	10.454	0.186		10.457	68.833	10.458	-10.112	10.457	20.454		10.455	38.25	10.456	49.985		10.456	48.109	10.46	47.498		10.456	35.177	10.457	24.235
10.486	69.227	10.486	36.663	10.486	-0.06		10.483	28.611	10.482	-5.888		10.485	53.865	10.484	0.068		10.489	36.3	10.484	0.186		10.486	69.241	10.487	-10.146	10.486	21.007		10.484	38.553	10.485	50.354		10.485	48.281	10.489	47.776		10.485	34.457	10.486	23.492
10.516	69.558	10.516	36.994	10.516	-0.073		10.513	28.953	10.511	-5.857		10.514	54.441	10.513	0.058		10.518	36.752	10.513	0.181		10.515	69.567	10.516	-10.162	10.516	21.547		10.513	38.836	10.514	50.715		10.514	48.4	10.518	48.017		10.514	33.756	10.516	22.869
10.545	69.874	10.545	37.397	10.545	-0.093		10.542	29.368	10.54	-5.875		10.543	54.998	10.543	0.07		10.547	37.201	10.542	0.172		10.545	69.879	10.546	-10.162	10.545	22.052		10.543	39.083	10.544	51.035		10.544	48.53	10.547	48.25		10.544	33.122	10.545	22.28
10.574	70.149	10.574	37.722	10.574	-0.093		10.571	29.78	10.569	-5.897		10.572	55.568	10.572	0.093		10.577	37.61	10.571	0.163		10.574	70.191	10.575	-10.152	10.574	22.575		10.572	39.308	10.573	51.302		10.573	48.672	10.577	48.478		10.573	32.499	10.574	21.656
10.603	70.408	10.603	38.124	10.603	-0.087		10.6	30.135	10.599	-5.886		10.601	56.122	10.601	0.104		10.606	38.038	10.6	0.154		10.603	70.503	10.604	-10.138	10.603	23.082		10.601	39.515	10.602	51.555		10.602	48.748	10.606	48.693		10.602	31.873	10.603	21.076
10.632	70.637	10.633	38.471	10.632	-0.086		10.63	30.463	10.628	-5.856		10.631	56.643	10.63	0.093		10.635	38.442	10.63	0.18		10.632	70.748	10.633	-10.129	10.632	23.611		10.63	39.664	10.631	51.78		10.631	48.77	10.635	48.848		10.631	31.309	10.632	20.524
10.662	70.834	10.662	38.78	10.662	-0.082		10.659	30.793	10.657	-5.842		10.66	57.086	10.659	0.059		10.664	38.817	10.659	0.184		10.661	70.923	10.662	-10.118	10.662	24.058		10.659	39.826	10.661	51.97		10.661	48.786	10.664	48.973		10.661	30.8	10.662	20.008
10.691	71.002	10.691	39.133	10.691	-0.106		10.688	31.115	10.686	-5.843		10.689	57.573	10.689	0.057		10.693	39.154	10.688	0.193		10.691	71.079	10.692	-10.149	10.691	24.446		10.689	39.98	10.69	52.155		10.69	48.834	10.693	49.05		10.69	30.276	10.691	19.478
10.72	71.123	10.72	39.354	10.72	-0.102		10.717	31.439	10.715	-5.86		10.718	57.973	10.718	0.097		10.723	39.485	10.717	0.187		10.72	71.249	10.721	-10.188	10.72	24.858		10.718	40.095	10.719	52.368		10.719	48.852	10.723	49.115		10.719	29.748	10.72	19.01
10.749	71.202	10.749	39.658	10.749	-0.109		10.746	31.766	10.745	-5.866		10.747	58.325	10.747	0.116		10.752	39.852	10.746	0.171		10.749	71.379	10.75	-10.183	10.749	25.297		10.747	40.212	10.748	52.475		10.748	48.798	10.752	49.192		10.748	29.234	10.749	18.559
10.778	71.295	10.779	39.889	10.778	-0.111		10.776	32.04	10.774	-5.851		10.777	58.664	10.776	0.112		10.781	40.197	10.776	0.171		10.778	71.446	10.779	-10.152	10.778	25.689		10.776	40.326	10.777	52.554		10.777	48.725	10.781	49.245		10.777	28.767	10.778	18.105
10.808	71.35	10.808	40.145	10.808	-0.085		10.805	32.3	10.803	-5.839		10.806	59.042	10.805	0.094		10.81	40.503	10.805	0.188		10.807	71.507	10.808	-10.152	10.808	26.085		10.805	40.404	10.807	52.638		10.807	48.673	10.81	49.257		10.807	28.309	10.808	17.628
10.837	71.355	10.837	40.387	10.837	-0.086		10.834	32.523	10.832	-5.819		10.835	59.362	10.835	0.093		10.84	40.758	10.834	0.182		10.837	71.567	10.838	-10.146	10.837	26.482		10.835	40.441	10.836	52.683		10.836	48.612	10.84	49.217		10.836	27.872	10.837	17.206
10.866	71.338	10.866	40.567	10.866	-0.103		10.863	32.78	10.861	-5.795		10.864	59.654	10.864	0.107		10.869	41.021	10.863	0.174		10.866	71.603	10.867	-10.158	10.866	26.801		10.864	40.463	10.865	52.727		10.865	48.497	10.869	49.138		10.865	27.464	10.866	16.803
10.895	71.311	10.895	40.798	10.895	-0.119		10.892	33.047	10.891	-5.803		10.893	59.916	10.893	0.109		10.898	41.272	10.892	0.188		10.895	71.589	10.896	-10.156	10.895	27.082		10.893	40.482	10.894	52.759		10.894	48.381	10.898	49.031		10.894	27.078	10.895	16.382
10.924	71.309	10.925	40.926	10.924	-0.128		10.922	33.287	10.92	-5.833		10.923	60.124	10.922	0.127		10.927	41.524	10.922	0.181		10.924	71.558	10.925	-10.111	10.924	27.357		10.922	40.491	10.923	52.74		10.923	48.252	10.927	48.928		10.923	26.643	10.924	15.993
10.954	71.278	10.954	41.097	10.954	-0.142		10.951	33.47	10.949	-5.824		10.952	60.312	10.951	0.138		10.956	41.749	10.951	0.157		10.953	71.546	10.955	-10.113	10.954	27.683		10.951	40.472	10.953	52.685		10.953	48.111	10.956	48.831		10.953	26.234	10.954	15.637
10.983	71.216	10.983	41.245	10.983	-0.143		10.98	33.657	10.978	-5.785		10.981	60.527	10.981	0.138		10.986	41.934	10.98	0.172		10.983	71.511	10.984	-10.126	10.983	27.979		10.981	40.404	10.982	52.611		10.982	47.923	10.986	48.712		10.982	25.845	10.983	15.298
11.012	71.075	11.012	41.373	11.012	-0.121		11.009	33.804	11.007	-5.726		11.01	60.693	11.01	0.134		11.015	42.126	11.009	0.217		11.012	71.421	11.013	-10.121	11.012	28.207		11.01	40.348	11.011	52.551		11.011	47.722	11.015	48.58		11.011	25.495	11.012	14.949
11.041	70.917	11.041	41.529	11.041	-0.093		11.038	33.971	11.037	-5.699		11.04	60.832	11.039	0.17		11.044	42.317	11.038	0.252		11.041	71.294	11.042	-10.133	11.041	28.413		11.039	40.333	11.04	52.44		11.04	47.548	11.044	48.393		11.04	25.127	11.041	14.62
11.071	70.775	11.071	41.609	11.071	-0.085		11.068	34.156	11.066	-5.707		11.069	60.893	11.068	0.211		11.073	42.491	11.068	0.254		11.07	71.17	11.071	-10.153	11.071	28.645		11.068	40.276	11.069	52.344		11.069	47.338	11.073	48.172		11.069	24.824	11.071	14.299
11.1	70.659	11.1	41.72	11.1	-0.086		11.097	34.306	11.095	-5.705		11.098	60.981	11.097	0.232		11.103	42.642	11.097	0.251		11.1	71.05	11.101	-10.175	11.1	28.831		11.097	40.202	11.099	52.218		11.099	47.101	11.103	47.942		11.099	24.477	11.1	13.974
11.129	70.483	11.129	41.78	11.129	-0.081		11.126	34.438	11.124	-5.729		11.127	61.078	11.127	0.238		11.132	42.774	11.126	0.249		11.129	70.865	11.13	-10.146	11.129	29.011		11.127	40.093	11.128	52.058		11.128	46.845	11.132	47.69		11.128	24.109	11.129	13.627
11.158	70.239	11.158	41.812	11.158	-0.109		11.155	34.516	11.153	-5.737		11.156	61.106	11.156	0.224		11.161	42.851	11.155	0.23		11.158	70.696	11.159	-10.119	11.158	29.181		11.156	39.951	11.157	51.872		11.157	46.574	11.161	47.453		11.157	23.758	11.158	13.301
11.187	69.985	11.188	41.88	11.187	-0.122		11.184	34.597	11.183	-5.731		11.186	61.096	11.185	0.2		11.19	42.92	11.184	0.208		11.187	70.505	11.188	-10.138	11.187	29.323		11.185	39.789	11.186	51.677		11.186	46.322	11.19	47.178		11.186	23.441	11.187	13.012
11.217	69.725	11.217	41.869	11.217	-0.127		11.214	34.682	11.212	-5.717		11.215	61.08	11.214	0.182		11.219	43.007	11.214	0.221		11.216	70.258	11.217	-10.14	11.217	29.422		11.214	39.624	11.215	51.458		11.215	46.067	11.219	46.86		11.215	23.139	11.217	12.691
11.246	69.504	11.246	41.939	11.246	-0.133		11.243	34.793	11.241	-5.72		11.244	61.059	11.244	0.197		11.249	43.095	11.243	0.219		11.246	69.938	11.247	-10.143	11.246	29.535		11.244	39.437	11.245	51.246		11.245	45.733	11.249	46.544		11.245	22.832	11.246	12.387
11.275	69.352	11.275	41.877	11.275	-0.135		11.272	34.851	11.27	-5.725		11.273	61.077	11.273	0.225		11.278	43.116	11.272	0.228		11.275	69.692	11.276	-10.153	11.275	29.628		11.273	39.27	11.274	51.003		11.274	45.44	11.278	46.26		11.274	22.508	11.275	12.099
11.304	69.166	11.304	41.878	11.304	-0.109		11.301	34.922	11.299	-5.646		11.302	61.101	11.302	0.308		11.307	43.211	11.301	0.288		11.304	69.463	11.305	-10.159	11.304	29.691		11.302	39.16	11.303	50.793		11.303	45.214	11.307	45.994		11.303	22.178	11.304	11.82
11.333	68.887	11.334	41.803	11.333	-0.054		11.33	34.997	11.329	-5.538		11.332	61.092	11.331	0.404		11.336	43.3	11.33	0.354		11.333	69.18	11.334	-10.125	11.333	29.787		11.331	39.022	11.332	50.596		11.332	45.001	11.336	45.728		11.332	21.933	11.333	11.594
11.363	68.544	11.363	41.744	11.363	-0.001		11.36	35.085	11.358	-5.52		11.361	61.009	11.36	0.41		11.365	43.367	11.36	0.384		11.362	68.959	11.364	-10.011	11.363	29.921		11.36	38.862	11.361	50.356		11.361	44.683	11.365	45.358		11.361	21.739	11.363	11.378
11.392	68.264	11.392	41.757	11.392	0.004		11.389	35.096	11.387	-5.494		11.39	60.877	11.39	0.389		11.395	43.391	11.389	0.389		11.392	68.769	11.393	-9.931	11.392	30.007		11.39	38.691	11.391	50.065		11.391	44.33	11.395	44.928		11.391	21.511	11.392	11.134
11.421	67.948	11.421	41.712	11.421	0.03		11.418	35.116	11.416	-5.485		11.419	60.712	11.419	0.396		11.424	43.37	11.418	0.39		11.421	68.518	11.422	-9.934	11.421	30.007		11.419	38.452	11.42	49.78		11.42	43.984	11.424	44.499		11.42	21.234	11.421	10.844
11.45	67.583	11.45	41.724	11.45	0.015		11.447	35.112	11.445	-5.503		11.448	60.574	11.448	0.395		11.453	43.314	11.447	0.395		11.45	68.178	11.451	-9.923	11.45	29.981		11.448	38.209	11.449	49.482		11.449	43.594	11.453	44.103		11.449	20.956	11.45	10.575
11.479	67.23	11.48	41.669	11.479	-0.019		11.476	35.104	11.475	-5.498		11.478	60.416	11.477	0.342		11.482	43.254	11.476	0.393		11.479	67.851	11.48	-9.917	11.479	29.975		11.477	37.981	11.478	49.161		11.478	43.263	11.482	43.737		11.478	20.673	11.479	10.321
11.509	66.878	11.509	41.627	11.509	-0.023		11.506	35.083	11.504	-5.485		11.507	60.235	11.506	0.318		11.512	43.218	11.506	0.398		11.508	67.522	11.51	-9.924	11.509	29.941		11.506	37.719	11.508	48.826		11.508	42.956	11.512	43.293		11.508	20.426	11.509	10.075
11.538	66.534	11.538	41.563	11.538	-0.008		11.535	35.022	11.533	-5.474		11.536	60.044	11.536	0.347		11.541	43.161	11.535	0.4		11.538	67.147	11.539	-9.924	11.538	29.88		11.536	37.443	11.537	48.456		11.537	42.57	11.541	42.849		11.537	20.163	11.538	9.846
11.567	66.133	11.567	41.41	11.567	-0.031		11.564	34.974	11.562	-5.49		11.565	59.799	11.565	0.36		11.57	43.123	11.564	0.416		11.567	66.757	11.568	-9.956	11.567	29.808		11.565	37.189	11.566	48.088		11.566	42.145	11.57	42.417		11.566	19.882	11.567	9.581
11.596	65.767	11.596	41.317	11.596	-0.032		11.593	34.928	11.591	-5.518		11.594	59.56	11.594	0.373		11.599	43.025	11.593	0.414		11.596	66.396	11.597	-9.984	11.596	29.728		11.594	36.932	11.595	47.733		11.595	41.764	11.599	41.994		11.595	19.635	11.596	9.335
11.626	65.368	11.626	41.159	11.626	-0.01		11.622	34.854	11.621	-5.528		11.624	59.338	11.623	0.391		11.628	42.903	11.622	0.409		11.625	66.046	11.626	-9.979	11.626	29.65		11.623	36.652	11.624	47.372		11.624	41.39	11.628	41.502		11.624	19.413	11.626	9.103
11.655	64.897	11.655	41.046	11.655	0.001		11.652	34.802	11.65	-5.499		11.653	59.088	11.652	0.385		11.658	42.781	11.652	0.393		11.654	65.67	11.656	-9.951	11.655	29.564		11.652	36.386	11.654	46.989		11.654	40.997	11.658	41.071		11.654	19.18	11.655	8.856
11.684	64.459	11.684	40.927	11.684	-0.008		11.681	34.741	11.679	-5.481		11.682	58.852	11.682	0.398		11.687	42.641	11.681	0.379		11.684	65.269	11.685	-9.934	11.684	29.466		11.682	36.086	11.683	46.563		11.683	40.577	11.687	40.636		11.683	18.932	11.684	8.611
11.713	64.046	11.713	40.738	11.713	-0.007		11.71	34.648	11.708	-5.476		11.711	58.585	11.711	0.374		11.716	42.544	11.71	0.385		11.713	64.895	11.714	-9.951	11.713	29.336		11.711	35.758	11.712	46.162		11.712	40.14	11.716	40.168		11.712	18.668	11.713	8.372
11.742	63.63	11.743	40.602	11.742	-0.009		11.739	34.518	11.737	-5.482		11.74	58.248	11.74	0.395		11.745	42.431	11.739	0.387		11.742	64.495	11.743	-9.984	11.742	29.17		11.74	35.446	11.741	45.754		11.741	39.705	11.745	39.654		11.741	18.402	11.742	8.147
11.772	63.177	11.772	40.37	11.772	-0.005		11.768	34.43	11.767	-5.479		11.77	57.919	11.769	0.424		11.775	42.281	11.768	0.388		11.771	64.037	11.772	-10.026	11.772	28.998		11.769	35.184	11.77	45.324		11.77	39.269	11.775	39.155		11.77	18.143	11.772	7.9
11.801	62.727	11.801	40.237	11.801	-0.011		11.798	34.331	11.796	-5.46		11.799	57.638	11.798	0.398		11.804	42.072	11.798	0.376		11.801	63.637	11.802	-10.045	11.801	28.806		11.798	34.879	11.8	44.83		11.8	38.868	11.804	38.694		11.8	17.894	11.801	7.651
11.83	62.282	11.83	40.032	11.83	-0.024		11.827	34.213	11.825	-5.477		11.828	57.304	11.828	0.357		11.833	41.855	11.827	0.333		11.83	63.243	11.831	-10.043	11.83	28.572		11.828	34.561	11.829	44.388		11.829	38.426	11.833	38.182		11.829	17.627	11.83	7.42
11.859	61.861	11.859	39.832	11.859	-0.052		11.856	34.068	11.854	-5.491		11.857	56.921	11.857	0.338		11.862	41.659	11.856	0.316		11.859	62.814	11.86	-10.103	11.859	28.344		11.857	34.19	11.858	43.953		11.858	38	11.862	37.67		11.858	17.389	11.859	7.227
11.888	61.432	11.889	39.632	11.888	-0.106		11.885	33.926	11.883	-5.51		11.886	56.584	11.886	0.302		11.891	41.491	11.885	0.313		11.888	62.295	11.889	-10.137	11.888	28.152		11.886	33.828	11.887	43.502		11.887	37.578	11.891	37.176		11.887	17.141	11.888	7.008
11.918	61	11.918	39.402	11.918	-0.126		11.914	33.775	11.913	-5.494		11.916	56.282	11.915	0.287		11.921	41.32	11.914	0.341		11.917	61.875	11.919	-10.138	11.918	27.927		11.915	33.513	11.916	43.058		11.916	37.19	11.921	36.689		11.916	16.87	11.918	6.772
11.947	60.567	11.947	39.218	11.947	-0.13		11.944	33.633	11.942	-5.461		11.945	55.995	11.944	0.344		11.95	41.114	11.944	0.332		11.947	61.502	11.948	-10.15	11.947	27.696		11.944	33.199	11.946	42.643		11.946	36.771	11.95	36.137		11.946	16.659	11.947	6.548
11.976	60.151	11.976	38.951	11.976	-0.119		11.973	33.494	11.971	-5.437		11.974	55.688	11.974	0.377		11.979	40.92	11.973	0.323		11.976	61.092	11.977	-10.151	11.976	27.498		11.974	32.887	11.975	42.248		11.975	36.346	11.979	35.643		11.975	16.442	11.976	6.331
12.005	59.734	12.005	38.71	12.005	-0.111		12.002	33.368	12	-5.471		12.003	55.345	12.003	0.386		12.008	40.716	12.002	0.311		12.005	60.698	12.006	-10.148	12.005	27.296		12.003	32.576	12.004	41.781		12.004	35.925	12.008	35.172		12.004	16.237	12.005	6.133
12.034	59.317	12.035	38.449	12.034	-0.101		12.031	33.213	12.029	-5.464		12.032	54.962	12.032	0.377		12.037	40.517	12.031	0.305		12.034	60.261	12.035	-10.154	12.034	27.061		12.032	32.264	12.033	41.327		12.033	35.554	12.037	34.683		12.033	16.029	12.034	5.958
12.064	58.896	12.064	38.157	12.064	-0.11		12.06	33.047	12.058	-5.44		12.062	54.642	12.061	0.348		12.067	40.298	12.06	0.305		12.063	59.839	12.065	-10.16	12.064	26.803		12.061	31.908	12.062	40.899		12.062	35.172	12.067	34.151		12.062	15.835	12.064	5.794
12.093	58.496	12.093	37.949	12.093	-0.132		12.09	32.929	12.088	-5.406		12.091	54.291	12.09	0.341		12.096	40.092	12.09	0.326		12.093	59.463	12.094	-10.171	12.093	26.548		12.09	31.584	12.092	40.525		12.092	34.748	12.096	33.672		12.092	15.651	12.093	5.586
12.122	58.088	12.122	37.653	12.122	-0.131		12.119	32.785	12.117	-5.378		12.12	53.977	12.12	0.378		12.125	39.869	12.119	0.333		12.122	59.085	12.123	-10.171	12.122	26.293		12.12	31.267	12.121	40.07		12.121	34.365	12.125	33.18		12.121	15.468	12.122	5.372
12.151	57.688	12.151	37.435	12.151	-0.111		12.148	32.631	12.146	-5.365		12.149	53.703	12.149	0.412		12.154	39.64	12.148	0.336		12.151	58.692	12.152	-10.174	12.151	26.014		12.149	30.973	12.15	39.657		12.15	33.962	12.154	32.671		12.15	15.273	12.151	5.174
12.181	57.273	12.181	37.16	12.181	-0.119		12.177	32.447	12.175	-5.365		12.179	53.354	12.178	0.42		12.184	39.408	12.177	0.338		12.18	58.305	12.181	-10.177	12.181	25.765		12.178	30.676	12.179	39.234		12.179	33.575	12.184	32.161		12.179	15.068	12.181	5.027
12.21	56.866	12.21	36.931	12.21	-0.128		12.206	32.286	12.204	-5.352		12.208	52.991	12.207	0.418		12.213	39.186	12.206	0.308		12.209	57.907	12.211	-10.16	12.21	25.511		12.207	30.366	12.208	38.819		12.208	33.146	12.213	31.673		12.208	14.885	12.21	4.862
12.239	56.461	12.239	36.733	12.239	-0.134		12.236	32.114	12.234	-5.32		12.237	52.654	12.236	0.403		12.242	38.985	12.236	0.293		12.239	57.5	12.24	-10.162	12.239	25.24		12.236	30.028	12.238	38.38		12.238	32.746	12.242	31.187		12.238	14.706	12.239	4.684
12.268	56.033	12.268	36.439	12.268	-0.148		12.265	31.927	12.263	-5.312		12.266	52.313	12.266	0.407		12.271	38.755	12.265	0.299		12.268	57.115	12.269	-10.178	12.268	24.873		12.266	29.685	12.267	37.95		12.267	32.368	12.271	30.672		12.267	14.537	12.268	4.5
12.297	55.621	12.298	36.185	12.297	-0.158		12.294	31.746	12.292	-5.306		12.295	52.024	12.295	0.457		12.3	38.523	12.294	0.38		12.297	56.737	12.298	-10.16	12.297	24.584		12.295	29.374	12.296	37.543		12.296	32.007	12.3	30.196		12.296	14.367	12.297	4.335
12.327	55.189	12.327	35.881	12.327	-0.16		12.323	31.588	12.321	-5.286		12.325	51.738	12.324	0.497		12.33	38.265	12.323	0.456		12.326	56.355	12.328	-10.149	12.327	24.349		12.324	29.08	12.325	37.113		12.325	31.658	12.33	29.709		12.325	14.168	12.327	4.206
12.356	54.799	12.356	35.704	12.356	-0.173		12.352	31.43	12.35	-5.268		12.354	51.406	12.353	0.468		12.359	38.039	12.352	0.438		12.356	56.011	12.357	-10.16	12.356	24.093		12.353	28.795	12.355	36.654		12.355	31.304	12.359	29.238		12.355	14.015	12.356	4.071
12.385	54.453	12.385	35.505	12.385	-0.138		12.382	31.237	12.38	-5.272		12.383	51.074	12.382	0.476		12.388	37.82	12.382	0.392		12.385	55.654	12.386	-10.164	12.385	23.804		12.382	28.452	12.384	36.236		12.384	30.94	12.388	28.772		12.384	13.872	12.385	3.946
12.414	54.077	12.414	35.223	12.414	-0.116		12.411	31.071	12.409	-5.232		12.412	50.762	12.412	0.495		12.417	37.606	12.411	0.359		12.414	55.257	12.415	-10.194	12.414	23.51		12.412	28.146	12.413	35.834		12.413	30.556	12.417	28.334		12.413	13.711	12.414	3.781
12.443	53.694	12.444	34.952	12.443	-0.141		12.44	30.937	12.438	-5.152		12.441	50.489	12.441	0.52		12.447	37.403	12.44	0.355		12.443	54.879	12.444	-10.209	12.443	23.219		12.441	27.847	12.442	35.421		12.442	30.171	12.447	27.858		12.442	13.542	12.443	3.602
12.473	53.288	12.473	34.617	12.473	-0.15		12.469	30.779	12.467	-5.111		12.471	50.226	12.47	0.554		12.476	37.178	12.469	0.379		12.472	54.525	12.474	-10.192	12.473	22.896		12.47	27.559	12.471	35.011		12.471	29.84	12.476	27.358		12.471	13.4	12.473	3.451
12.502	52.898	12.502	34.368	12.502	-0.14		12.498	30.62	12.496	-5.066		12.5	49.94	12.499	0.571		12.505	36.948	12.498	0.414		12.502	54.157	12.503	-10.163	12.502	22.603		12.499	27.256	12.501	34.605		12.501	29.509	12.505	26.883		12.501	13.248	12.502	3.315
12.531	52.504	12.531	34.096	12.531	-0.138		12.528	30.484	12.526	-5.086		12.529	49.629	12.528	0.589		12.534	36.698	12.528	0.46		12.531	53.754	12.532	-10.156	12.531	22.324		12.528	27.006	12.53	34.223		12.53	29.193	12.534	26.495		12.53	13.099	12.531	3.18
12.56	52.135	12.56	33.856	12.56	-0.149		12.557	30.334	12.555	-5.052		12.558	49.392	12.558	0.612		12.563	36.462	12.557	0.443		12.56	53.348	12.561	-10.16	12.56	22.049		12.558	26.712	12.559	33.82		12.559	28.868	12.563	26.103		12.559	12.956	12.56	3.054
12.589	51.749	12.59	33.676	12.589	-0.154		12.586	30.157	12.584	-4.994		12.587	49.14	12.587	0.63		12.593	36.233	12.586	0.421		12.589	52.972	12.59	-10.165	12.589	21.744		12.587	26.418	12.588	33.441		12.588	28.549	12.593	25.684		12.588	12.806	12.589	2.913
12.619	51.342	12.619	33.425	12.619	-0.141		12.615	30.015	12.613	-4.964		12.617	48.905	12.616	0.64		12.622	36.032	12.615	0.439		12.618	52.61	12.62	-10.164	12.619	21.433		12.616	26.125	12.617	33.031		12.617	28.252	12.622	25.254		12.617	12.66	12.619	2.753
12.648	50.932	12.648	33.234	12.648	-0.122		12.644	29.909	12.642	-4.928		12.646	48.718	12.645	0.68		12.651	35.875	12.645	0.478		12.648	52.229	12.649	-10.186	12.648	21.161		12.645	25.892	12.647	32.659		12.647	27.947	12.651	24.837		12.647	12.549	12.648	2.624
12.677	50.565	12.677	32.934	12.677	-0.078		12.674	29.832	12.672	-4.862		12.675	48.541	12.675	0.729		12.68	35.708	12.674	0.505		12.677	51.851	12.678	-10.216	12.677	20.903		12.675	25.671	12.676	32.305		12.676	27.677	12.68	24.432		12.676	12.46	12.677	2.538
12.706	50.203	12.706	32.682	12.706	-0.052		12.703	29.721	12.701	-4.832		12.704	48.311	12.704	0.751		12.709	35.498	12.703	0.561		12.706	51.484	12.707	-10.2	12.706	20.637		12.704	25.403	12.705	31.954		12.705	27.388	12.709	24		12.705	12.356	12.706	2.441
12.735	49.771	12.736	32.437	12.735	-0.063		12.732	29.604	12.73	-4.815		12.733	48.076	12.733	0.754		12.739	35.308	12.732	0.599		12.735	51.079	12.736	-10.178	12.735	20.37		12.733	25.153	12.734	31.625		12.734	27.112	12.739	23.646		12.734	12.268	12.735	2.347
12.765	49.317	12.765	32.189	12.765	-0.082		12.761	29.506	12.759	-4.78		12.763	47.836	12.762	0.755		12.768	35.106	12.761	0.593		12.764	50.645	12.766	-10.153	12.765	20.132		12.762	24.932	12.763	31.253		12.763	26.889	12.768	23.263		12.763	12.148	12.765	2.236
12.794	48.904	12.794	32.01	12.794	-0.076		12.79	29.403	12.788	-4.757		12.792	47.621	12.791	0.759		12.797	34.877	12.791	0.575		12.794	50.262	12.795	-10.161	12.794	19.865		12.791	24.689	12.793	30.896		12.793	26.699	12.797	22.856		12.793	12.025	12.794	2.102
12.823	48.496	12.823	31.778	12.823	-0.083		12.82	29.286	12.818	-4.705		12.821	47.448	12.821	0.785		12.826	34.677	12.82	0.567		12.823	49.871	12.824	-10.2	12.823	19.591		12.821	24.455	12.822	30.551		12.822	26.397	12.826	22.426		12.822	11.912	12.823	1.958
12.852	48.033	12.853	31.607	12.852	-0.094		12.849	29.21	12.847	-4.649		12.85	47.223	12.85	0.833		12.856	34.51	12.849	0.569		12.852	49.389	12.853	-10.213	12.852	19.328		12.85	24.213	12.851	30.207		12.851	26.043	12.856	22.092		12.851	11.802	12.852	1.824
12.882	47.625	12.882	31.385	12.882	-0.087		12.878	29.141	12.876	-4.613		12.879	47.009	12.879	0.878		12.885	34.368	12.878	0.606		12.881	48.939	12.883	-10.195	12.882	19.066		12.879	23.974	12.88	29.905		12.88	25.809	12.885	21.796		12.88	11.684	12.882	1.744
12.911	47.238	12.911	31.161	12.911	-0.087		12.907	29.045	12.905	-4.578		12.909	46.867	12.908	0.895		12.914	34.201	12.907	0.635		12.91	48.516	12.912	-10.184	12.911	18.808		12.908	23.766	12.909	29.587		12.909	25.587	12.914	21.529		12.909	11.563	12.911	1.668
12.94	46.82	12.94	30.938	12.94	-0.07		12.936	28.943	12.934	-4.471		12.938	46.71	12.937	0.946		12.943	34.11	12.937	0.687		12.94	48.108	12.941	-10.166	12.94	18.575		12.937	23.654	12.939	29.266		12.939	25.4	12.943	21.25		12.939	11.493	12.94	1.575
12.969	46.347	12.969	30.69	12.969	0.024		12.966	28.936	12.964	-4.381		12.967	46.517	12.967	1.083		12.972	34.036	12.966	0.784		12.969	47.634	12.97	-10.135	12.969	18.381		12.967	23.551	12.968	29.011		12.968	25.268	12.972	20.954		12.968	11.421	12.969	1.495
12.998	45.921	12.999	30.51	12.998	0.127		12.995	28.972	12.993	-4.309		12.996	46.341	12.996	1.186		13.002	33.926	12.995	0.869		12.998	47.24	12.999	-10.038	12.998	18.2		12.996	23.407	12.997	28.777		12.997	25.144	13.002	20.648		12.997	11.391	12.998	1.447
13.028	45.479	13.028	30.265	13.028	0.155		13.024	28.966	13.022	-4.237		13.025	46.154	13.025	1.185		13.031	33.786	13.024	0.892		13.027	46.883	13.029	-9.947	13.028	18.032		13.025	23.198	13.026	28.493		13.026	24.947	13.031	20.342		13.026	11.363	13.028	1.39
13.057	45.046	13.057	30.083	13.057	0.183		13.053	28.927	13.051	-4.197		13.055	45.937	13.054	1.201		13.06	33.665	13.053	0.948		13.057	46.466	13.058	-9.954	13.057	17.826		13.054	23.001	13.055	28.211		13.055	24.731	13.06	20.059		13.055	11.294	13.057	1.313
13.086	44.551	13.086	29.901	13.086	0.18		13.082	28.875	13.08	-4.171		13.084	45.746	13.083	1.22		13.089	33.524	13.083	0.978		13.086	45.954	13.087	-9.961	13.086	17.598		13.083	22.838	13.085	27.928		13.085	24.524	13.089	19.789		13.085	11.207	13.086	1.237
13.115	44.058	13.115	29.696	13.115	0.192		13.112	28.83	13.11	-4.118		13.113	45.569	13.113	1.259		13.119	33.399	13.112	0.979		13.115	45.451	13.116	-9.986	13.115	17.351		13.113	22.699	13.114	27.624		13.114	24.34	13.119	19.506		13.114	11.117	13.115	1.132
13.144	43.566	13.145	29.524	13.144	0.194		13.141	28.82	13.139	-4.045		13.142	45.34	13.142	1.311		13.148	33.287	13.141	1.019		13.144	45.006	13.145	-9.991	13.144	17.085		13.142	22.537	13.143	27.349		13.143	24.17	13.148	19.2		13.143	11.044	13.144	1.027
13.174	43.049	13.174	29.305	13.174	0.233		13.17	28.803	13.168	-3.973		13.171	45.125	13.171	1.365		13.177	33.164	13.17	1.064		13.173	44.504	13.175	-9.968	13.174	16.873		13.171	22.365	13.172	27.133		13.172	23.998	13.177	18.923		13.172	10.989	13.174	0.958
13.203	42.57	13.203	29.138	13.203	0.25		13.199	28.769	13.197	-3.904		13.201	44.938	13.2	1.401		13.206	33.056	13.199	1.055		13.203	44.015	13.204	-9.957	13.203	16.687		13.2	22.205	13.202	26.912		13.202	23.872	13.206	18.662		13.202	10.921	13.203	0.905
13.232	42.131	13.232	28.937	13.232	0.256		13.228	28.732	13.226	-3.842		13.23	44.702	13.229	1.45		13.235	32.926	13.229	1.054		13.232	43.523	13.233	-9.951	13.232	16.506		13.229	22.058	13.231	26.679		13.231	23.729	13.235	18.409		13.231	10.828	13.232	0.856
13.261	41.648	13.261	28.728	13.261	0.299		13.258	28.69	13.256	-3.798		13.259	44.488	13.259	1.47		13.265	32.782	13.258	1.141		13.261	43.03	13.262	-9.951	13.261	16.328		13.259	21.905	13.26	26.429		13.26	23.557	13.265	18.166		13.26	10.755	13.261	0.801
13.29	41.116	13.291	28.546	13.29	0.328		13.287	28.629	13.285	-3.764		13.288	44.231	13.288	1.512		13.294	32.667	13.287	1.223		13.29	42.464	13.292	-9.954	13.29	16.146		13.288	21.774	13.289	26.178		13.289	23.412	13.294	17.903		13.289	10.694	13.29	0.74
13.32	40.614	13.32	28.308	13.32	0.335		13.316	28.624	13.314	-3.713		13.318	43.989	13.317	1.541		13.323	32.566	13.316	1.27		13.319	41.98	13.321	-9.938	13.32	15.941		13.317	21.619	13.318	25.939		13.318	23.296	13.323	17.652		13.318	10.684	13.32	0.642
13.349	40.127	13.349	28.117	13.349	0.305		13.345	28.644	13.343	-3.606		13.347	43.783	13.346	1.567		13.352	32.449	13.345	1.277		13.349	41.516	13.35	-9.881	13.349	15.738		13.346	21.473	13.348	25.731		13.348	23.164	13.352	17.382		13.348	10.68	13.349	0.552
13.378	39.616	13.378	27.867	13.378	0.317		13.374	28.617	13.372	-3.52		13.376	43.568	13.375	1.601		13.381	32.288	13.375	1.278		13.378	41.001	13.379	-9.862	13.378	15.557		13.375	21.319	13.377	25.549		13.377	23.024	13.381	17.12		13.377	10.65	13.378	0.484
13.407	39.125	13.408	27.684	13.407	0.351		13.404	28.551	13.402	-3.486		13.405	43.289	13.405	1.639		13.411	32.173	13.404	1.298		13.407	40.455	13.408	-9.844	13.407	15.356		13.405	21.176	13.406	25.348		13.406	22.905	13.411	16.874		13.406	10.625	13.407	0.425
13.437	38.633	13.437	27.469	13.437	0.358		13.433	28.493	13.431	-3.455		13.434	42.988	13.434	1.662		13.44	32.052	13.433	1.322		13.436	39.97	13.438	-9.84	13.437	15.151		13.434	21.044	13.435	25.088		13.435	22.769	13.44	16.61		13.435	10.584	13.437	0.378
13.466	38.086	13.466	27.227	13.466	0.359		13.462	28.477	13.46	-3.4		13.464	42.698	13.463	1.647		13.469	31.854	13.462	1.327		13.465	39.432	13.467	-9.853	13.466	14.936		13.463	20.88	13.464	24.837		13.464	22.623	13.469	16.336		13.464	10.535	13.466	0.306
13.495	37.558	13.495	27.047	13.495	0.382		13.491	28.445	13.489	-3.347		13.493	42.378	13.492	1.651		13.498	31.691	13.491	1.367		13.495	38.888	13.496	-9.91	13.495	14.718		13.492	20.736	13.494	24.594		13.494	22.461	13.498	16.116		13.494	10.487	13.495	0.216
13.524	37.085	13.524	26.847	13.524	0.415		13.52	28.374	13.518	-3.243		13.522	42.068	13.521	1.658		13.528	31.58	13.521	1.422		13.524	38.36	13.525	-9.923	13.524	14.501		13.521	20.609	13.523	24.372		13.523	22.315	13.528	15.896		13.523	10.409	13.524	0.13
13.553	36.625	13.554	26.677	13.553	0.436		13.55	28.33	13.548	-3.169		13.551	41.788	13.551	1.683		13.557	31.469	13.55	1.472		13.553	37.87	13.554	-9.892	13.553	14.239		13.551	20.491	13.552	24.171		13.552	22.186	13.557	15.654		13.552	10.372	13.553	0.033
13.583	36.171	13.583	26.42	13.583	0.472		13.579	28.297	13.577	-3.113		13.58	41.464	13.58	1.727		13.586	31.349	13.579	1.502		13.582	37.365	13.584	-9.873	13.583	13.993		13.58	20.359	13.581	23.965		13.581	22.076	13.586	15.394		13.581	10.356	13.583	-0.032
13.612	35.696	13.612	26.158	13.612	0.528		13.608	28.265	13.606	-3.076		13.61	41.159	13.609	1.795		13.615	31.232	13.608	1.58		13.612	36.844	13.613	-9.854	13.612	13.773		13.609	20.243	13.61	23.736		13.61	21.984	13.615	15.196		13.61	10.33	13.612	-0.089
13.641	35.194	13.641	25.916	13.641	0.554		13.637	28.24	13.635	-2.982		13.639	40.895	13.638	1.869		13.644	31.1	13.637	1.665		13.641	36.364	13.642	-9.839	13.641	13.547		13.638	20.126	13.64	23.517		13.64	21.867	13.644	15.001		13.64	10.258	13.641	-0.19
13.67	34.744	13.67	25.632	13.67	0.599		13.667	28.172	13.664	-2.901		13.668	40.551	13.667	1.924		13.674	30.975	13.667	1.746		13.67	35.887	13.671	-9.815	13.67	13.299		13.667	20.006	13.669	23.304		13.669	21.748	13.674	14.787		13.669	10.25	13.67	-0.242
13.699	34.323	13.7	25.41	13.699	0.619		13.696	28.089	13.694	-2.823		13.697	40.211	13.697	1.973		13.703	30.86	13.696	1.794		13.699	35.394	13.7	-9.79	13.699	13.068		13.697	19.889	13.698	23.102		13.698	21.635	13.703	14.557		13.698	10.228	13.699	-0.288
13.729	33.923	13.729	25.156	13.729	0.644		13.725	28.025	13.723	-2.711		13.726	39.867	13.726	2.021		13.732	30.736	13.725	1.876		13.728	34.891	13.73	-9.747	13.729	12.835		13.726	19.781	13.727	22.875		13.727	21.517	13.732	14.307		13.727	10.201	13.729	-0.372
13.758	33.504	13.758	24.896	13.758	0.675		13.754	27.969	13.752	-2.623		13.756	39.54	13.755	2.071		13.761	30.583	13.754	1.948		13.758	34.466	13.759	-9.701	13.758	12.554		13.755	19.675	13.756	22.639		13.756	21.399	13.761	14.042		13.756	10.16	13.758	-0.454
13.787	33.096	13.787	24.627	13.787	0.736		13.783	27.917	13.781	-2.562		13.785	39.241	13.784	2.129		13.791	30.418	13.783	2.031		13.787	34.034	13.788	-9.652	13.787	12.266		13.784	19.556	13.786	22.412		13.786	21.293	13.791	13.763		13.786	10.111	13.787	-0.511
13.816	32.666	13.816	24.305	13.816	0.811		13.813	27.876	13.81	-2.504		13.814	38.899	13.813	2.204		13.82	30.274	13.813	2.142		13.816	33.603	13.817	-9.61	13.816	11.987		13.813	19.447	13.815	22.212		13.815	21.169	13.82	13.537		13.815	10.09	13.816	-0.582
13.845	32.247	13.846	24.022	13.845	0.88		13.842	27.798	13.84	-2.413		13.843	38.555	13.843	2.285		13.849	30.144	13.842	2.215		13.845	33.187	13.847	-9.608	13.845	11.698		13.843	19.33	13.844	21.992		13.844	21.06	13.849	13.338		13.844	10.063	13.845	-0.657
13.875	31.895	13.875	23.684	13.875	0.953		13.871	27.688	13.869	-2.355		13.872	38.209	13.872	2.349		13.878	29.984	13.871	2.304		13.874	32.804	13.876	-9.585	13.875	11.376		13.872	19.205	13.873	21.778		13.873	20.952	13.878	13.1		13.873	10.003	13.875	-0.731
13.904	31.553	13.904	23.401	13.904	1.019		13.9	27.583	13.898	-2.273		13.902	37.915	13.901	2.396		13.907	29.822	13.9	2.42		13.904	32.467	13.905	-9.546	13.904	11.071		13.901	19.067	13.902	21.563		13.902	20.835	13.907	12.823		13.902	9.993	13.904	-0.786
13.933	31.203	13.933	23.124	13.933	1.095		13.929	27.494	13.927	-2.191		13.931	37.529	13.93	2.444		13.937	29.656	13.929	2.527		13.933	32.09	13.934	-9.497	13.933	10.746		13.93	18.951	13.932	21.35		13.932	20.71	13.937	12.549		13.932	10.006	13.933	-0.835
13.962	30.849	13.962	22.854	13.962	1.151		13.959	27.398	13.956	-2.112		13.96	37.2	13.959	2.494		13.966	29.486	13.959	2.62		13.962	31.681	13.963	-9.436	13.962	10.447		13.959	18.861	13.961	21.07		13.961	20.589	13.966	12.3		13.961	9.95	13.962	-0.894
13.992	30.505	13.992	22.569	13.992	1.214		13.988	27.296	13.986	-2.038		13.989	36.902	13.989	2.583		13.995	29.309	13.988	2.717		13.991	31.3	13.993	-9.366	13.992	10.126		13.989	18.753	13.99	20.796		13.99	20.487	13.995	12.123		13.99	9.888	13.992	-0.983
14.021	30.195	14.021	22.198	14.021	1.317		14.017	27.191	14.015	-1.959		14.018	36.596	14.018	2.656		14.024	29.152	14.017	2.833		14.02	30.972	14.022	-9.318	14.021	9.792		14.018	18.631	14.019	20.563		14.019	20.38	14.024	11.891		14.019	9.907	14.021	-1.078
14.05	29.861	14.05	21.89	14.05	1.407		14.046	27.095	14.044	-1.893		14.048	36.263	14.047	2.706		14.053	29.013	14.046	2.95		14.05	30.638	14.051	-9.282	14.05	9.47		14.047	18.535	14.049	20.33		14.049	20.275	14.053	11.607		14.049	9.897	14.05	-1.159
14.079	29.564	14.079	21.579	14.079	1.428		14.075	27.019	14.073	-1.817		14.077	35.938	14.076	2.765		14.083	28.842	14.075	3.084		14.079	30.294	14.08	-9.225	14.079	9.146		14.076	18.434	14.078	20.08		14.078	20.166	14.083	11.339		14.078	9.853	14.079	-1.261
14.108	29.284	14.109	21.302	14.108	1.493		14.105	26.904	14.102	-1.721		14.106	35.608	14.106	2.83		14.112	28.656	14.105	3.19		14.108	29.959	14.109	-9.161	14.108	8.786		14.106	18.315	14.107	19.827		14.107	20.061	14.112	11.049		14.107	9.808	14.108	-1.331
14.138	28.993	14.138	21.003	14.138	1.576		14.134	26.769	14.131	-1.604		14.135	35.312	14.135	2.922		14.141	28.486	14.134	3.283		14.137	29.652	14.139	-9.095	14.138	8.436		14.135	18.185	14.136	19.563		14.136	19.986	14.141	10.785		14.136	9.786	14.138	-1.406
14.167	28.687	14.167	20.646	14.167	1.653		14.163	26.672	14.161	-1.524		14.164	35.053	14.164	3.011		14.17	28.315	14.163	3.399		14.166	29.367	14.168	-9.026	14.167	8.089		14.164	18.075	14.165	19.315		14.165	19.88	14.17	10.538		14.165	9.771	14.167	-1.506
14.196	28.438	14.196	20.299	14.196	1.759		14.192	26.556	14.19	-1.419		14.194	34.744	14.193	3.084		14.2	28.192	14.192	3.54		14.196	29.105	14.197	-8.956	14.196	7.719		14.193	17.992	14.195	19.065		14.195	19.784	14.2	10.315		14.195	9.77	14.196	-1.608
14.225	28.21	14.225	19.926	14.225	1.849		14.221	26.411	14.219	-1.34		14.223	34.46	14.222	3.145		14.229	28.048	14.221	3.665		14.225	28.852	14.226	-8.908	14.225	7.353		14.222	17.875	14.224	18.83		14.224	19.691	14.229	10.06		14.224	9.756	14.225	-1.688
14.254	27.974	14.255	19.601	14.254	1.954		14.251	26.31	14.248	-1.265		14.252	34.201	14.252	3.217		14.258	27.872	14.251	3.792		14.254	28.587	14.256	-8.851	14.254	6.987		14.252	17.748	14.253	18.591		14.253	19.609	14.258	9.837		14.253	9.727	14.254	-1.776
14.284	27.758	14.284	19.279	14.284	2.055		14.28	26.203	14.277	-1.156		14.281	33.987	14.281	3.313		14.287	27.707	14.28	3.93		14.283	28.306	14.285	-8.755	14.284	6.636		14.281	17.694	14.282	18.345		14.282	19.543	14.287	9.607		14.282	9.676	14.284	-1.837
14.313	27.533	14.313	18.958	14.313	2.157		14.309	26.131	14.307	-1.034		14.31	33.765	14.31	3.411		14.316	27.546	14.309	4.067		14.313	28.052	14.314	-8.677	14.313	6.281		14.31	17.651	14.311	18.113		14.311	19.466	14.316	9.336		14.311	9.677	14.313	-1.888
14.342	27.292	14.342	18.659	14.342	2.266		14.338	26.061	14.336	-0.946		14.34	33.525	14.339	3.489		14.346	27.393	14.338	4.193		14.342	27.875	14.343	-8.609	14.342	5.945		14.339	17.562	14.341	17.834		14.341	19.395	14.346	9.08		14.341	9.683	14.342	-1.948
14.371	27.089	14.371	18.335	14.371	2.407		14.367	25.958	14.365	-0.857		14.369	33.306	14.368	3.545		14.375	27.272	14.367	4.314		14.371	27.687	14.372	-8.517	14.371	5.578		14.368	17.486	14.37	17.605		14.37	19.323	14.375	8.852		14.37	9.679	14.371	-2.054
14.4	26.904	14.401	18.033	14.4	2.542		14.397	25.833	14.394	-0.811		14.398	33.105	14.398	3.636		14.404	27.166	14.397	4.453		14.4	27.482	14.402	-8.423	14.4	5.227		14.398	17.409	14.399	17.367		14.399	19.264	14.404	8.613		14.399	9.678	14.4	-2.163
14.43	26.67	14.43	17.713	14.43	2.644		14.426	25.76	14.423	-0.773		14.427	32.884	14.427	3.716		14.433	27.03	14.426	4.584		14.429	27.252	14.431	-8.321	14.43	4.86		14.427	17.348	14.428	17.119		14.428	19.196	14.433	8.349		14.428	9.676	14.43	-2.277
14.459	26.469	14.459	17.397	14.459	2.744		14.455	25.669	14.453	-0.688		14.457	32.691	14.456	3.78		14.463	26.897	14.455	4.693		14.459	27.007	14.46	-8.233	14.459	4.509		14.456	17.279	14.457	16.89		14.457	19.114	14.463	8.072		14.457	9.663	14.459	-2.39
14.488	26.251	14.488	17.116	14.488	2.84		14.484	25.598	14.482	-0.586		14.486	32.543	14.485	3.857		14.492	26.762	14.484	4.827		14.488	26.758	14.489	-8.16	14.488	4.16		14.485	17.226	14.487	16.623		14.487	19.061	14.492	7.838		14.487	9.649	14.488	-2.481
14.517	26.071	14.517	16.808	14.517	2.991		14.513	25.556	14.511	-0.469		14.515	32.387	14.514	3.934		14.521	26.661	14.513	4.967		14.517	26.554	14.518	-8.075	14.517	3.823		14.514	17.183	14.516	16.344		14.516	19.028	14.521	7.645		14.516	9.649	14.517	-2.572
14.547	25.915	14.547	16.546	14.547	3.165		14.543	25.502	14.54	-0.364		14.544	32.225	14.544	4.031		14.55	26.585	14.543	5.098		14.546	26.369	14.548	-7.976	14.547	3.48		14.544	17.114	14.545	16.126		14.545	19.033	14.55	7.468		14.545	9.64	14.547	-2.649
14.576	25.815	14.576	16.252	14.576	3.304		14.572	25.438	14.569	-0.212		14.573	32.144	14.573	4.118		14.579	26.545	14.572	5.275		14.575	26.177	14.577	-7.889	14.576	3.171		14.573	17.119	14.574	15.938		14.574	19.09	14.579	7.286		14.574	9.672	14.576	-2.723
14.605	25.696	14.605	16.006	14.605	3.435		14.601	25.421	14.599	-0.049		14.603	32.093	14.602	4.25		14.609	26.525	14.601	5.491		14.605	25.968	14.606	-7.761	14.605	2.907		14.602	17.176	14.603	15.766		14.603	19.171	14.609	7.094		14.603	9.741	14.605	-2.761
14.634	25.514	14.634	15.729	14.634	3.615		14.63	25.43	14.628	0.074		14.632	31.994	14.631	4.404		14.638	26.473	14.63	5.699		14.634	25.831	14.635	-7.569	14.634	2.679		14.631	17.25	14.633	15.624		14.633	19.234	14.638	6.896		14.633	9.828	14.634	-2.758
14.663	25.344	14.664	15.451	14.663	3.767		14.659	25.454	14.657	0.17		14.661	31.857	14.66	4.509		14.667	26.378	14.659	5.838		14.663	25.713	14.664	-7.394	14.663	2.456		14.66	17.253	14.662	15.445		14.662	19.268	14.667	6.678		14.662	9.899	14.663	-2.791
14.693	25.174	14.693	15.185	14.693	3.948		14.689	25.488	14.686	0.269		14.69	31.719	14.69	4.617		14.696	26.272	14.689	5.958		14.692	25.538	14.694	-7.283	14.693	2.176		14.69	17.258	14.691	15.269		14.691	19.301	14.696	6.506		14.691	9.9	14.693	-2.871
14.722	24.982	14.722	14.917	14.722	4.118		14.718	25.465	14.715	0.342		14.719	31.643	14.719	4.704		14.725	26.214	14.718	6.109		14.721	25.366	14.723	-7.154	14.722	1.886		14.719	17.256	14.72	15.082		14.72	19.35	14.725	6.357		14.72	9.937	14.722	-2.945
14.751	24.78	14.751	14.685	14.751	4.236		14.747	25.418	14.745	0.432		14.749	31.572	14.748	4.803		14.755	26.206	14.747	6.294		14.751	25.194	14.752	-7.021	14.751	1.608		14.748	17.237	14.749	14.9		14.749	19.415	14.755	6.233		14.749	9.995	14.751	-3.015
14.78	24.599	14.78	14.451	14.78	4.367		14.776	25.43	14.774	0.514		14.778	31.501	14.777	4.893		14.784	26.176	14.776	6.437		14.78	24.986	14.781	-6.904	14.78	1.375		14.777	17.282	14.779	14.72		14.779	19.463	14.784	6.043		14.779	10.021	14.78	-3.086
14.809	24.403	14.81	14.262	14.809	4.548		14.805	25.466	14.803	0.629		14.807	31.419	14.806	4.981		14.813	26.134	14.805	6.544		14.809	24.765	14.811	-6.793	14.809	1.136		14.806	17.341	14.808	14.55		14.808	19.524	14.813	5.849		14.808	10.08	14.809	-3.156
14.839	24.212	14.839	14.016	14.839	4.729		14.835	25.54	14.832	0.725		14.836	31.343	14.836	5.073		14.842	26.128	14.835	6.67		14.838	24.558	14.84	-6.652	14.839	0.904		14.836	17.404	14.837	14.366		14.837	19.61	14.842	5.698		14.837	10.152	14.839	-3.237
14.868	24.027	14.868	13.748	14.868	4.894		14.864	25.614	14.861	0.812		14.865	31.294	14.865	5.166		14.872	26.162	14.864	6.837		14.867	24.351	14.869	-6.525	14.868	0.678		14.865	17.487	14.866	14.206		14.866	19.724	14.872	5.589		14.866	10.191	14.868	-3.326
14.897	23.831	14.897	13.512	14.897	5.076		14.893	25.662	14.891	0.89		14.895	31.231	14.894	5.282		14.901	26.196	14.893	7.009		14.897	24.15	14.898	-6.396	14.897	0.471		14.894	17.587	14.896	14.082		14.896	19.856	14.901	5.496		14.896	10.207	14.897	-3.414
14.926	23.633	14.926	13.305	14.926	5.272		14.922	25.702	14.92	1.007		14.924	31.152	14.923	5.359		14.93	26.205	14.922	7.189		14.926	23.952	14.927	-6.239	14.926	0.253		14.923	17.654	14.925	13.981		14.925	19.98	14.93	5.373		14.925	10.259	14.926	-3.459
14.955	23.437	14.956	13.12	14.955	5.437		14.951	25.781	14.949	1.099		14.953	31.126	14.952	5.451		14.959	26.21	14.951	7.351		14.955	23.709	14.957	-6.072	14.955	0.063		14.952	17.743	14.954	13.868		14.954	20.086	14.959	5.24		14.954	10.359	14.955	-3.499
14.985	23.203	14.985	12.928	14.985	5.647		14.981	25.878	14.978	1.189		14.982	31.083	14.982	5.558		14.988	26.234	14.981	7.492		14.984	23.486	14.986	-5.934	14.985	-0.135		14.982	17.845	14.983	13.721		14.983	20.217	14.988	5.103		14.983	10.459	14.985	-3.549
15.014	22.935	15.014	12.74	15.014	5.854		15.01	25.996	15.007	1.27		15.011	30.983	15.011	5.701		15.018	26.258	15.01	7.616		15.014	23.237	15.015	-5.785	15.014	-0.314		15.011	17.937	15.012	13.588		15.012	20.348	15.018	5.005		15.012	10.529	15.014	-3.638
15.043	22.692	15.043	12.573	15.043	6.082		15.039	26.119	15.037	1.342		15.041	30.891	15.04	5.814		15.047	26.298	15.039	7.778		15.043	22.984	15.044	-5.656	15.043	-0.478		15.04	18.055	15.042	13.46		15.042	20.458	15.047	4.896		15.042	10.6	15.043	-3.742
15.072	22.474	15.072	12.373	15.072	6.302		15.068	26.208	15.066	1.42		15.07	30.83	15.069	5.92		15.076	26.352	15.068	7.971		15.072	22.718	15.073	-5.507	15.072	-0.666		15.069	18.188	15.071	13.334		15.071	20.605	15.076	4.801		15.071	10.689	15.072	-3.816
15.101	22.24	15.102	12.226	15.101	6.504		15.097	26.304	15.095	1.501		15.099	30.779	15.098	5.994		15.105	26.382	15.097	8.106		15.101	22.464	15.103	-5.36	15.101	-0.83		15.098	18.305	15.1	13.222		15.1	20.724	15.105	4.673		15.1	10.788	15.101	-3.864
15.131	21.983	15.131	12.024	15.131	6.7		15.127	26.403	15.124	1.573		15.128	30.772	15.128	6.059		15.134	26.416	15.127	8.223		15.13	22.171	15.132	-5.231	15.131	-0.973		15.128	18.404	15.129	13.091		15.129	20.87	15.134	4.564		15.129	10.885	15.131	-3.934
15.16	21.732	15.16	11.855	15.16	6.874		15.156	26.515	15.153	1.67		15.157	30.728	15.157	6.149		15.164	26.487	15.156	8.367		15.16	21.864	15.161	-5.094	15.16	-1.136		15.157	18.513	15.158	12.952		15.158	21.054	15.164	4.488		15.158	10.989	15.16	-4.016
15.189	21.536	15.189	11.719	15.189	7.058		15.185	26.649	15.183	1.808		15.187	30.663	15.186	6.27		15.193	26.58	15.185	8.535		15.189	21.611	15.19	-4.937	15.189	-1.333		15.186	18.647	15.188	12.855		15.188	21.249	15.193	4.432		15.188	11.078	15.189	-4.09
15.218	21.343	15.219	11.562	15.218	7.297		15.214	26.816	15.212	1.959		15.216	30.62	15.215	6.398		15.222	26.666	15.214	8.726		15.218	21.355	15.22	-4.748	15.218	-1.459		15.215	18.847	15.217	12.805		15.217	21.438	15.222	4.375		15.217	11.209	15.218	-4.109
15.248	21.083	15.248	11.43	15.248	7.569		15.243	26.972	15.241	2.061		15.245	30.582	15.244	6.532		15.251	26.755	15.243	8.92		15.247	21.084	15.249	-4.547	15.248	-1.558		15.244	19.012	15.246	12.738		15.246	21.663	15.251	4.331		15.246	11.332	15.248	-4.135
15.277	20.863	15.277	11.233	15.277	7.792		15.273	27.122	15.27	2.178		15.274	30.548	15.274	6.688		15.281	26.839	15.273	9.133		15.276	20.827	15.278	-4.336	15.277	-1.661		15.274	19.177	15.275	12.647		15.275	21.856	15.281	4.289		15.275	11.466	15.277	-4.188
15.306	20.656	15.306	11.082	15.306	8.022		15.302	27.291	15.299	2.344		15.303	30.515	15.303	6.831		15.31	26.948	15.302	9.291		15.306	20.596	15.307	-4.128	15.306	-1.802		15.303	19.363	15.304	12.563		15.304	22.031	15.31	4.233		15.304	11.609	15.306	-4.227
15.335	20.426	15.335	10.901	15.335	8.294		15.331	27.463	15.329	2.482		15.333	30.478	15.332	6.951		15.339	27.056	15.331	9.437		15.335	20.339	15.336	-3.932	15.335	-1.922		15.332	19.557	15.334	12.478		15.334	22.246	15.339	4.181		15.334	11.766	15.335	-4.254
15.364	20.216	15.365	10.724	15.364	8.579		15.36	27.638	15.358	2.592		15.362	30.424	15.361	7.108		15.368	27.157	15.36	9.633		15.364	20.063	15.366	-3.726	15.364	-2.023		15.361	19.759	15.363	12.402		15.363	22.511	15.368	4.128		15.363	11.944	15.364	-4.279
15.394	20.011	15.394	10.575	15.394	8.839		15.389	27.786	15.387	2.733		15.391	30.37	15.39	7.274		15.397	27.258	15.39	9.86		15.393	19.798	15.395	-3.513	15.394	-2.155		15.39	19.962	15.392	12.349		15.392	22.751	15.397	4.026		15.392	12.125	15.394	-4.314
15.423	19.793	15.423	10.421	15.423	9.119		15.419	27.973	15.416	2.878		15.42	30.314	15.42	7.43		15.427	27.414	15.419	10.065		15.422	19.536	15.424	-3.267	15.423	-2.276		15.42	20.154	15.421	12.28		15.421	22.993	15.427	3.949		15.421	12.301	15.423	-4.322
15.452	19.572	15.452	10.303	15.452	9.418		15.448	28.146	15.445	3.046		15.449	30.256	15.449	7.601		15.456	27.56	15.448	10.268		15.452	19.291	15.453	-2.999	15.452	-2.378		15.449	20.324	15.45	12.211		15.45	23.238	15.456	3.906		15.45	12.471	15.452	-4.367
15.481	19.364	15.481	10.127	15.481	9.691		15.477	28.316	15.475	3.192		15.479	30.189	15.478	7.785		15.485	27.678	15.477	10.477		15.481	19.043	15.482	-2.726	15.481	-2.479		15.478	20.529	15.48	12.166		15.48	23.447	15.485	3.852		15.48	12.666	15.481	-4.402
15.51	19.168	15.511	9.966	15.51	9.966		15.506	28.473	15.504	3.336		15.508	30.118	15.507	7.954		15.514	27.818	15.506	10.712		15.51	18.8	15.512	-2.49	15.51	-2.611		15.507	20.75	15.509	12.096		15.509	23.697	15.514	3.777		15.509	12.87	15.51	-4.399
15.54	18.977	15.54	9.813	15.54	10.219		15.535	28.646	15.533	3.502		15.537	30.022	15.536	8.105		15.544	27.966	15.536	10.944		15.539	18.559	15.541	-2.224	15.54	-2.742		15.536	20.998	15.538	12.035		15.538	23.954	15.544	3.697		15.538	13.09	15.54	-4.41
15.569	18.745	15.569	9.706	15.569	10.566		15.565	28.852	15.562	3.699		15.566	29.935	15.566	8.307		15.573	28.11	15.565	11.189		15.569	18.283	15.57	-1.952	15.569	-2.861		15.566	21.211	15.567	11.983		15.567	24.195	15.573	3.648		15.567	13.357	15.569	-4.392
15.598	18.545	15.598	9.599	15.598	10.885		15.594	29.042	15.591	3.869		15.596	29.87	15.595	8.489		15.602	28.276	15.594	11.444		15.598	18.036	15.599	-1.644	15.598	-2.988		15.595	21.417	15.596	11.912		15.596	24.459	15.602	3.605		15.596	13.623	15.598	-4.396
15.627	18.401	15.627	9.461	15.627	11.175		15.623	29.246	15.621	4.041		15.625	29.836	15.624	8.693		15.631	28.479	15.623	11.72		15.627	17.828	15.628	-1.362	15.627	-3.135		15.624	21.653	15.626	11.828		15.626	24.721	15.631	3.524		15.626	13.833	15.627	-4.417
15.656	18.229	15.657	9.289	15.656	11.499		15.652	29.468	15.65	4.24		15.654	29.795	15.653	8.911		15.66	28.652	15.652	11.98		15.656	17.606	15.658	-1.098	15.656	-3.269		15.653	21.879	15.655	11.733		15.655	25.009	15.66	3.43		15.655	14.075	15.656	-4.435
15.686	18.041	15.686	9.124	15.686	11.837		15.681	29.662	15.679	4.446		15.683	29.689	15.683	9.105		15.69	28.784	15.682	12.245		15.685	17.395	15.687	-0.799	15.686	-3.403		15.683	22.109	15.684	11.661		15.684	25.29	15.69	3.337		15.684	14.327	15.686	-4.441
15.715	17.917	15.715	8.955	15.715	12.181		15.711	29.862	15.708	4.653		15.712	29.608	15.712	9.325		15.719	28.926	15.711	12.553		15.715	17.177	15.716	-0.447	15.715	-3.579		15.712	22.354	15.713	11.589		15.713	25.577	15.719	3.256		15.713	14.591	15.715	-4.449
15.744	17.782	15.744	8.8	15.744	12.521		15.74	30.095	15.737	4.89		15.742	29.535	15.741	9.564		15.748	29.132	15.74	12.839		15.744	16.991	15.745	-0.11	15.744	-3.748		15.741	22.627	15.743	11.522		15.743	25.866	15.748	3.17		15.743	14.892	15.744	-4.434
15.773	17.62	15.774	8.617	15.773	12.881		15.769	30.296	15.767	5.128		15.771	29.488	15.77	9.776		15.777	29.345	15.769	13.152		15.773	16.81	15.775	0.264	15.773	-3.868		15.77	22.874	15.772	11.438		15.772	26.202	15.777	3.064		15.772	15.237	15.773	-4.431
15.803	17.478	15.803	8.46	15.803	13.235		15.798	30.552	15.796	5.351		15.8	29.47	15.799	10.029		15.806	29.566	15.798	13.486		15.802	16.613	15.804	0.685	15.803	-4.022		15.799	23.146	15.801	11.324		15.801	26.478	15.806	2.934		15.801	15.555	15.803	-4.426
15.832	17.369	15.832	8.285	15.832	13.579		15.827	30.803	15.825	5.602		15.829	29.399	15.829	10.341		15.836	29.801	15.828	13.845		15.831	16.448	15.833	1.081	15.832	-4.204		15.829	23.435	15.83	11.214		15.83	26.754	15.836	2.813		15.83	15.879	15.832	-4.424
15.861	17.274	15.861	8.127	15.861	13.933		15.857	31.06	15.854	5.877		15.858	29.315	15.858	10.637		15.865	30.025	15.857	14.207		15.861	16.284	15.862	1.462	15.861	-4.388		15.858	23.773	15.859	11.116		15.859	27.094	15.865	2.718		15.859	16.216	15.861	-4.408
15.89	17.167	15.89	7.937	15.89	14.319		15.886	31.317	15.883	6.166		15.888	29.261	15.887	10.929		15.894	30.246	15.886	14.606		15.89	16.121	15.891	1.887	15.89	-4.578		15.887	24.071	15.889	11.055		15.889	27.487	15.894	2.66		15.889	16.571	15.89	-4.398
15.919	17.105	15.92	7.75	15.919	14.75		15.915	31.596	15.913	6.468		15.917	29.216	15.916	11.238		15.923	30.531	15.915	15.057		15.919	15.972	15.921	2.375	15.919	-4.786		15.916	24.372	15.918	10.975		15.918	27.848	15.923	2.552		15.918	16.996	15.919	-4.399
15.949	17.05	15.949	7.54	15.949	15.168		15.944	31.936	15.942	6.782		15.946	29.149	15.945	11.599		15.953	30.858	15.944	15.517		15.948	15.826	15.95	2.852	15.949	-4.987		15.945	24.738	15.947	10.882		15.947	28.22	15.953	2.388		15.947	17.389	15.949	-4.41
15.978	16.999	15.978	7.347	15.978	15.589		15.973	32.262	15.971	7.144		15.975	29.104	15.975	11.984		15.982	31.138	15.974	15.93		15.977	15.707	15.979	3.359	15.978	-5.14		15.975	25.117	15.976	10.769		15.976	28.637	15.982	2.252		15.976	17.792	15.978	-4.389
16.007	16.933	16.007	7.173	16.007	16.04		16.003	32.575	16	7.511		16.004	29.09	16.004	12.367		16.011	31.457	16.003	16.381		16.007	15.628	16.008	3.928	16.007	-5.323		16.004	25.463	16.005	10.688		16.005	29.049	16.011	2.117		16.005	18.263	16.007	-4.376
16.036	16.87	16.036	6.963	16.036	16.479		16.032	32.924	16.029	7.855		16.034	29.059	16.033	12.761		16.04	31.773	16.032	16.944		16.036	15.556	16.037	4.567	16.036	-5.532		16.033	25.838	16.035	10.539		16.035	29.447	16.04	1.977		16.035	18.734	16.036	-4.384
16.065	16.841	16.066	6.736	16.065	16.919		16.061	33.323	16.059	8.234		16.063	28.991	16.062	13.126		16.069	32.082	16.061	17.485		16.065	15.479	16.067	5.16	16.065	-5.771		16.062	26.246	16.064	10.405		16.064	29.829	16.069	1.853		16.064	19.183	16.065	-4.396
16.095	16.854	16.095	6.518	16.095	17.412		16.09	33.69	16.088	8.675		16.092	28.907	16.091	13.525		16.099	32.397	16.09	18.027		16.094	15.406	16.096	5.76	16.095	-6.013		16.091	26.67	16.093	10.284		16.093	30.255	16.099	1.709		16.093	19.69	16.095	-4.432
16.124	16.907	16.124	6.292	16.124	17.927		16.119	34.098	16.117	9.098		16.121	28.89	16.121	14.001		16.128	32.812	16.12	18.616		16.123	15.315	16.125	6.476	16.124	-6.268		16.121	27.128	16.122	10.13		16.122	30.724	16.128	1.527		16.122	20.244	16.124	-4.427
16.153	16.96	16.153	6.087	16.153	18.428		16.149	34.541	16.146	9.568		16.15	28.88	16.15	14.537		16.157	33.243	16.149	19.306		16.153	15.24	16.154	7.205	16.153	-6.516		16.15	27.624	16.151	9.962		16.151	31.202	16.157	1.34		16.151	20.796	16.153	-4.439
16.182	16.999	16.182	5.855	16.182	18.938		16.178	35.049	16.175	10.101		16.18	28.87	16.179	15.019		16.186	33.688	16.178	19.973		16.182	15.207	16.184	7.961	16.182	-6.712		16.179	28.191	16.181	9.816		16.181	31.707	16.186	1.195		16.181	21.346	16.182	-4.461
16.211	17.086	16.212	5.625	16.211	19.539		16.207	35.541	16.205	10.686		16.209	28.946	16.208	15.569		16.216	34.206	16.207	20.693		16.211	15.19	16.213	8.802	16.211	-6.943		16.208	28.758	16.21	9.696		16.21	32.289	16.216	1.111		16.21	21.938	16.211	-4.465
16.241	17.222	16.241	5.397	16.241	20.179		16.236	36.09	16.234	11.256		16.238	28.996	16.237	16.203		16.245	34.778	16.236	21.54		16.24	15.169	16.242	9.763	16.241	-7.204		16.237	29.414	16.239	9.591		16.239	32.894	16.245	0.977		16.239	22.686	16.241	-4.43
16.27	17.358	16.27	5.164	16.27	20.837		16.265	36.707	16.263	11.847		16.267	29	16.267	16.88		16.274	35.394	16.266	22.451		16.27	15.24	16.271	10.765	16.27	-7.404		16.267	30.153	16.268	9.486		16.268	33.535	16.274	0.778		16.268	23.474	16.27	-4.407
16.299	17.494	16.299	4.978	16.299	21.471		16.295	37.344	16.292	12.523		16.296	28.996	16.296	17.51		16.303	35.94	16.295	23.297		16.299	15.344	16.3	11.791	16.299	-7.574		16.296	30.883	16.297	9.357		16.297	34.138	16.303	0.606		16.297	24.246	16.299	-4.382
16.328	17.64	16.329	4.754	16.328	22.171		16.324	37.912	16.321	13.177		16.326	29.03	16.325	18.171		16.332	36.497	16.324	24.186		16.328	15.423	16.33	12.799	16.328	-7.799		16.325	31.601	16.327	9.164		16.327	34.797	16.332	0.421		16.327	25.046	16.328	-4.378
16.358	17.792	16.358	4.56	16.358	22.849		16.353	38.522	16.35	13.848		16.355	29.055	16.354	18.935		16.362	37.06	16.353	25.157		16.357	15.49	16.359	14.021	16.358	-8.031		16.354	32.36	16.356	8.987		16.356	35.393	16.362	0.244		16.356	25.919	16.358	-4.383
16.387	17.974	16.387	4.345	16.387	23.552		16.382	39.255	16.38	14.545		16.384	29.109	16.383	19.73		16.391	37.695	16.382	26.14		16.386	15.541	16.388	15.17	16.387	-8.271		16.383	33.188	16.385	8.823		16.385	36.05	16.391	0.033		16.385	26.756	16.387	-4.433
16.416	18.191	16.416	4.129	16.416	24.313		16.411	39.983	16.409	15.363		16.413	29.181	16.413	20.52		16.42	38.327	16.412	27.156		16.416	15.611	16.417	16.36	16.416	-8.551		16.413	34.018	16.414	8.668		16.414	36.785	16.42	-0.148		16.414	27.643	16.416	-4.477
16.445	18.424	16.445	3.909	16.445	25.101		16.441	40.719	16.438	16.143		16.442	29.223	16.442	21.348		16.449	39.023	16.441	28.24		16.445	15.679	16.446	17.69	16.445	-8.838		16.442	34.912	16.443	8.503		16.443	37.501	16.449	-0.322		16.443	28.674	16.445	-4.511
16.474	18.639	16.475	3.69	16.474	25.873		16.47	41.47	16.467	16.95		16.472	29.27	16.471	22.254		16.478	39.696	16.47	29.466		16.474	15.781	16.476	19.146	16.474	-9.087		16.471	35.861	16.473	8.32		16.473	38.221	16.478	-0.512		16.473	29.698	16.474	-4.542
16.504	18.883	16.504	3.503	16.504	26.697		16.499	42.303	16.496	17.836		16.501	29.332	16.5	23.153		16.508	40.44	16.499	30.632		16.503	15.907	16.505	20.571	16.504	-9.302		16.5	36.923	16.502	8.156		16.502	38.977	16.508	-0.72		16.502	30.719	16.504	-4.57
16.533	19.161	16.533	3.32	16.533	27.647		16.528	43.102	16.526	18.811		16.53	29.417	16.529	24.096		16.537	41.164	16.528	31.836		16.532	16.054	16.534	22.028	16.533	-9.518		16.529	37.985	16.531	7.976		16.531	39.844	16.537	-0.885		16.531	31.772	16.533	-4.617
16.562	19.471	16.562	3.118	16.562	28.582		16.557	43.936	16.555	19.751		16.559	29.496	16.559	25.094		16.566	41.901	16.558	33.112		16.562	16.225	16.563	23.684	16.562	-9.787		16.559	39.07	16.56	7.79		16.56	40.684	16.566	-1.07		16.56	32.971	16.562	-4.648
16.591	19.806	16.591	2.917	16.591	29.52		16.587	44.819	16.584	20.716		16.588	29.594	16.588	26.194		16.595	42.685	16.587	34.484		16.591	16.394	16.592	25.385	16.591	-10.075		16.588	40.192	16.59	7.652		16.59	41.51	16.595	-1.314		16.59	34.142	16.591	-4.695
16.62	20.142	16.621	2.696	16.62	30.479		16.616	45.747	16.613	21.76		16.618	29.675	16.617	27.237		16.625	43.475	16.616	35.81		16.62	16.587	16.622	27.049	16.62	-10.297		16.617	41.388	16.619	7.494		16.619	42.326	16.625	-1.563		16.619	35.361	16.62	-4.757
16.65	20.51	16.65	2.5	16.65	31.557		16.645	46.652	16.642	22.814		16.647	29.76	16.646	28.316		16.654	44.238	16.645	37.145		16.649	16.787	16.651	28.797	16.65	-10.525		16.646	42.629	16.648	7.316		16.648	43.227	16.654	-1.795		16.648	36.636	16.65	-4.801
16.679	20.856	16.679	2.303	16.679	32.567		16.674	47.539	16.672	23.889		16.676	29.852	16.675	29.509		16.683	45.057	16.674	38.641		16.678	16.987	16.68	30.761	16.679	-10.736		16.675	43.92	16.677	7.109		16.677	44.101	16.683	-2.021		16.677	38.016	16.679	-4.837
16.708	21.228	16.708	2.126	16.708	33.63		16.704	48.497	16.701	24.999		16.705	29.938	16.705	30.743		16.712	45.948	16.704	40.179		16.708	17.218	16.709	32.626	16.708	-10.933		16.705	45.264	16.706	6.926		16.706	44.973	16.712	-2.238		16.706	39.333	16.708	-4.886
16.737	21.614	16.737	1.935	16.737	34.752		16.733	49.454	16.73	26.22		16.735	30.022	16.734	31.921		16.741	46.732	16.733	41.601		16.737	17.463	16.739	34.542	16.737	-11.153		16.734	46.619	16.736	6.743		16.736	45.862	16.741	-2.466		16.736	40.68	16.737	-4.944
16.766	22.018	16.767	1.732	16.766	35.965		16.762	50.378	16.759	27.33		16.764	30.083	16.763	33.127		16.771	47.566	16.762	43.085		16.766	17.668	16.768	36.537	16.766	-11.433		16.763	47.943	16.765	6.562		16.765	46.753	16.771	-2.685		16.765	42.133	16.766	-5.048
16.796	22.439	16.796	1.553	16.796	37.139		16.791	51.293	16.788	28.451		16.793	30.153	16.792	34.478		16.8	48.439	16.791	44.695		16.795	17.836	16.797	38.671	16.796	-11.715		16.792	49.328	16.794	6.403		16.794	47.632	16.8	-2.88		16.794	43.63	16.796	-5.154
16.825	22.847	16.825	1.375	16.825	38.371		16.82	52.314	16.818	29.646		16.822	30.23	16.821	35.789		16.829	49.372	16.82	46.227		16.825	18.05	16.826	40.675	16.825	-11.951		16.821	50.843	16.823	6.209		16.823	48.522	16.829	-3.096		16.823	45.071	16.825	-5.248
16.854	23.295	16.854	1.195	16.854	39.705		16.85	53.275	16.847	30.929		16.851	30.315	16.851	37.088		16.858	50.207	16.85	47.804		16.854	18.313	16.855	42.77	16.854	-12.15		16.851	52.315	16.852	6.012		16.852	49.47	16.858	-3.301		16.852	46.503	16.854	-5.294
16.883	23.735	16.884	1.012	16.883	41.035		16.879	54.214	16.876	32.147		16.881	30.393	16.88	38.409		16.888	51.028	16.879	49.394		16.883	18.554	16.885	45.02	16.883	-12.343		16.88	53.803	16.882	5.841		16.882	50.353	16.888	-3.489		16.882	48.099	16.883	-5.361
16.913	24.16	16.913	0.837	16.913	42.323		16.908	55.154	16.905	33.359		16.91	30.46	16.909	39.875		16.917	51.863	16.908	51.064		16.912	18.794	16.914	47.254	16.913	-12.552		16.909	55.293	16.911	5.664		16.911	51.242	16.917	-3.69		16.911	49.618	16.913	-5.45
16.942	24.602	16.942	0.66	16.942	43.644		16.937	56.112	16.934	34.681		16.939	30.486	16.938	41.226		16.946	52.726	16.937	52.569		16.941	19.059	16.943	49.415	16.942	-12.755		16.938	56.91	16.94	5.515		16.94	52.123	16.946	-3.887		16.94	51.105	16.942	-5.524
16.971	25.095	16.971	0.471	16.971	45.127		16.966	56.973	16.964	35.89		16.968	30.507	16.967	42.59		16.975	53.504	16.966	54.065		16.971	19.355	16.972	51.568	16.971	-12.974		16.967	58.393	16.969	5.371		16.969	53.033	16.975	-4.096		16.969	52.625	16.971	-5.609
17	25.557	17	0.296	17	46.541		16.996	57.841	16.993	36.946		16.997	30.548	16.997	43.981		17.004	54.242	16.996	55.645		17	19.626	17.001	53.927	17	-13.152		16.997	59.851	16.998	5.183		16.998	53.841	17.004	-4.28		16.998	54.212	17	-5.686
17.029	25.996	17.03	0.156	17.029	47.905		17.025	58.698	17.022	38.098		17.027	30.578	17.026	45.392		17.034	55.006	17.025	57.19		17.029	19.865	17.031	56.126	17.029	-13.365		17.026	61.359	17.028	5.032		17.028	54.651	17.034	-4.467		17.028	55.669	17.029	-5.75
17.059	26.43	17.059	0.018	17.059	49.315		17.054	59.534	17.051	39.343		17.056	30.573	17.055	46.702		17.063	55.715	17.054	58.649		17.058	20.142	17.06	58.246	17.059	-13.529		17.055	62.867	17.057	4.885		17.057	55.429	17.063	-4.638		17.057	57.1	17.059	-5.817
17.088	26.836	17.088	-0.145	17.088	50.836		17.083	60.308	17.08	40.465		17.085	30.543	17.084	48.021		17.092	56.377	17.083	60.028		17.087	20.421	17.089	60.334	17.088	-13.702		17.084	64.262	17.086	4.724		17.086	56.185	17.092	-4.809		17.086	58.534	17.088	-5.905
17.117	27.245	17.117	-0.295	17.117	52.19		17.112	60.994	17.11	41.485		17.114	30.501	17.114	49.393		17.121	56.996	17.112	61.477		17.117	20.65	17.118	62.526	17.117	-13.905		17.114	65.579	17.115	4.55		17.115	56.843	17.121	-5.027		17.115	60.004	17.117	-5.975
17.146	27.652	17.146	-0.428	17.146	53.556		17.142	61.715	17.139	42.486		17.143	30.432	17.143	50.679		17.15	57.625	17.142	62.761		17.146	20.871	17.148	64.504	17.146	-14.088		17.143	66.981	17.144	4.418		17.144	57.448	17.15	-5.243		17.144	61.369	17.146	-6.049
17.175	28.051	17.176	-0.579	17.175	54.984		17.171	62.313	17.168	43.527		17.173	30.359	17.172	51.858		17.18	58.138	17.171	63.956		17.175	21.078	17.177	66.401	17.175	-14.222		17.172	68.278	17.174	4.28		17.174	58.055	17.18	-5.403		17.174	62.659	17.175	-6.124
17.205	28.395	17.205	-0.719	17.205	56.392		17.2	62.823	17.197	44.491		17.202	30.27	17.201	53.009		17.209	58.564	17.2	65.095		17.204	21.304	17.206	68.32	17.205	-14.349		17.201	69.489	17.203	4.102		17.203	58.565	17.209	-5.56		17.203	63.949	17.205	-6.212
17.234	28.714	17.234	-0.848	17.234	57.751		17.229	63.293	17.226	45.337		17.231	30.161	17.23	54.239		17.238	58.94	17.229	66.252		17.233	21.481	17.235	70.238	17.234	-14.492		17.23	70.646	17.232	3.948		17.232	59.037	17.238	-5.707		17.232	65.124	17.234	-6.303
17.263	29.009	17.263	-0.933	17.263	59.028		17.258	63.712	17.256	46.176		17.26	30.032	17.26	55.289		17.267	59.317	17.258	67.202		17.263	21.659	17.264	71.949	17.263	-14.674		17.26	71.781	17.261	3.837		17.261	59.456	17.267	-5.885		17.261	66.192	17.263	-6.385
17.292	29.286	17.292	-1.042	17.292	60.345		17.288	64.033	17.285	46.941		17.289	29.86	17.289	56.262		17.297	59.596	17.288	68.083		17.292	21.825	17.294	73.55	17.292	-14.811		17.289	72.718	17.29	3.718		17.29	59.847	17.297	-6.052		17.29	67.211	17.292	-6.459
17.321	29.549	17.322	-1.15	17.321	61.552		17.317	64.301	17.314	47.586		17.319	29.675	17.318	57.202		17.326	59.776	17.317	68.901		17.321	21.968	17.323	75.158	17.321	-14.96		17.318	73.588	17.32	3.582		17.32	60.098	17.326	-6.244		17.32	68.254	17.321	-6.525
17.351	29.766	17.351	-1.239	17.351	62.673		17.346	64.479	17.343	48.176		17.348	29.435	17.347	58.122		17.355	59.897	17.346	69.648		17.35	22.075	17.352	76.628	17.351	-15.102		17.347	74.415	17.349	3.453		17.349	60.296	17.355	-6.397		17.349	69.112	17.351	-6.586
17.38	29.965	17.38	-1.357	17.38	63.807		17.375	64.582	17.372	48.753		17.377	29.173	17.376	58.901		17.384	59.957	17.375	70.223		17.379	22.174	17.381	77.905	17.38	-15.201		17.376	75.185	17.378	3.313		17.378	60.445	17.384	-6.541		17.378	69.866	17.38	-6.658
17.409	30.116	17.409	-1.487	17.409	64.984		17.404	64.6	17.402	49.212		17.406	28.915	17.406	59.604		17.413	59.931	17.404	70.703		17.409	22.229	17.41	78.982	17.409	-15.291		17.406	75.751	17.407	3.188		17.407	60.515	17.413	-6.68		17.407	70.54	17.409	-6.764
17.438	30.208	17.439	-1.623	17.438	65.975		17.434	64.52	17.431	49.57		17.435	28.63	17.435	60.24		17.443	59.835	17.434	71.08		17.438	22.257	17.44	80.054	17.438	-15.415		17.435	76.217	17.437	3.075		17.437	60.498	17.443	-6.845		17.437	71.085	17.438	-6.854
17.467	30.3	17.468	-1.721	17.467	66.846		17.463	64.364	17.46	49.843		17.465	28.314	17.464	60.784		17.472	59.671	17.463	71.33		17.467	22.304	17.469	80.906	17.467	-15.538		17.464	76.599	17.466	2.97		17.466	60.419	17.472	-7.039		17.466	71.527	17.467	-6.927
17.497	30.363	17.497	-1.8	17.497	67.669		17.492	64.108	17.489	50.03		17.494	27.964	17.493	61.224		17.501	59.414	17.492	71.46		17.496	22.321	17.498	81.649	17.497	-15.642		17.493	76.853	17.495	2.871		17.495	60.218	17.501	-7.187		17.495	71.901	17.497	-6.984
17.526	30.38	17.526	-1.887	17.526	68.47		17.521	63.761	17.518	50.152		17.523	27.603	17.522	61.569		17.53	59.055	17.521	71.462		17.526	22.296	17.527	82.245	17.526	-15.743		17.522	76.997	17.524	2.761		17.524	59.938	17.53	-7.301		17.524	72.147	17.526	-7.045
17.555	30.328	17.555	-1.955	17.555	69.145		17.55	63.373	17.548	50.223		17.552	27.268	17.552	61.868		17.56	58.691	17.55	71.367		17.555	22.24	17.556	82.688	17.555	-15.828		17.552	77.024	17.553	2.63		17.553	59.619	17.56	-7.403		17.553	72.232	17.555	-7.115
17.584	30.224	17.585	-2.044	17.584	69.737		17.58	62.843	17.577	50.175		17.581	26.873	17.581	62.043		17.589	58.208	17.58	71.193		17.584	22.179	17.586	82.973	17.584	-15.894		17.581	76.963	17.583	2.537		17.583	59.249	17.589	-7.525		17.583	72.205	17.584	-7.165
17.614	30.077	17.614	-2.095	17.614	70.244		17.609	62.277	17.606	49.958		17.611	26.387	17.61	62.105		17.618	57.72	17.609	70.914		17.613	22.105	17.615	83.081	17.614	-15.955		17.61	76.751	17.612	2.46		17.612	58.725	17.618	-7.634		17.612	72.101	17.614	-7.219
17.643	29.952	17.643	-2.162	17.643	70.647		17.638	61.661	17.635	49.714		17.64	25.921	17.639	62.076		17.647	57.147	17.638	70.461		17.642	21.975	17.644	83.03	17.643	-16.068		17.639	76.418	17.641	2.374		17.641	58.134	17.647	-7.744		17.641	71.85	17.643	-7.286
17.672	29.783	17.672	-2.203	17.672	70.93		17.667	60.936	17.664	49.395		17.669	25.414	17.668	61.968		17.676	56.453	17.667	69.87		17.672	21.82	17.673	82.817	17.672	-16.186		17.668	75.968	17.67	2.293		17.67	57.49	17.676	-7.891		17.67	71.49	17.672	-7.355
17.701	29.539	17.701	-2.247	17.701	71.108		17.696	60.1	17.694	48.966		17.698	24.906	17.698	61.735		17.706	55.645	17.696	69.21		17.701	21.656	17.703	82.504	17.701	-16.261		17.698	75.344	17.699	2.193		17.699	56.758	17.706	-8.03		17.699	71.029	17.701	-7.419
17.73	29.19	17.731	-2.303	17.73	71.185		17.726	59.215	17.723	48.483		17.727	24.337	17.727	61.41		17.735	54.813	17.726	68.463		17.73	21.434	17.732	82	17.73	-16.328		17.727	74.679	17.729	2.103		17.729	55.889	17.735	-8.138		17.729	70.411	17.73	-7.496
17.76	28.855	17.76	-2.383	17.76	71.162		17.755	58.265	17.752	47.914		17.757	23.837	17.756	60.981		17.764	53.964	17.755	67.569		17.759	21.165	17.761	81.294	17.76	-16.424		17.756	73.912	17.758	2.009		17.758	55.069	17.764	-8.25		17.758	69.651	17.76	-7.553
17.789	28.527	17.789	-2.459	17.789	71.084		17.784	57.223	17.781	47.277		17.786	23.324	17.785	60.452		17.793	53.013	17.784	66.572		17.788	20.891	17.79	80.484	17.789	-16.51		17.785	72.964	17.787	1.93		17.787	54.19	17.793	-8.363		17.787	68.871	17.789	-7.624
17.818	28.197	17.818	-2.508	17.818	70.939		17.813	56.159	17.81	46.537		17.815	22.734	17.814	59.894		17.822	52.049	17.813	65.509		17.818	20.584	17.819	79.553	17.818	-16.564		17.814	71.924	17.816	1.867		17.816	53.209	17.822	-8.464		17.816	67.98	17.818	-7.668
17.847	27.856	17.847	-2.55	17.847	70.606		17.842	55.089	17.84	45.864		17.844	22.206	17.844	59.302		17.852	51.132	17.842	64.451		17.847	20.261	17.849	78.485	17.847	-16.607		17.844	70.888	17.845	1.818		17.845	52.139	17.852	-8.513		17.845	66.959	17.847	-7.693
17.876	27.476	17.877	-2.607	17.876	70.258		17.872	53.98	17.869	45.111		17.874	21.72	17.873	58.634		17.881	50.169	17.872	63.234		17.876	19.94	17.878	77.279	17.876	-16.665		17.873	69.804	17.875	1.805		17.875	51.168	17.881	-8.556		17.875	65.87	17.876	-7.731
17.906	27.017	17.906	-2.67	17.906	69.787		17.901	52.745	17.898	44.26		17.903	21.169	17.902	57.907		17.91	49.026	17.901	62.035		17.905	19.645	17.907	76.086	17.906	-16.641		17.902	68.517	17.904	1.795		17.904	50.138	17.91	-8.615		17.904	64.794	17.906	-7.716
17.935	26.52	17.935	-2.713	17.935	69.232		17.93	51.534	17.927	43.244		17.932	20.534	17.931	57.09		17.939	47.9	17.93	60.769		17.934	19.361	17.936	74.761	17.935	-16.622		17.931	67.172	17.933	1.763		17.933	48.896	17.939	-8.682		17.933	63.613	17.935	-7.708
17.964	25.993	17.964	-2.761	17.964	68.574		17.959	50.277	17.956	42.289		17.961	19.928	17.96	56.168		17.969	46.765	17.959	59.406		17.964	19.021	17.965	73.198	17.964	-16.633		17.96	65.745	17.962	1.708		17.962	47.667	17.969	-8.771		17.962	62.208	17.964	-7.758
17.993	25.464	17.994	-2.796	17.993	67.78		17.988	48.995	17.986	41.287		17.99	19.334	17.99	55.097		17.998	45.614	17.988	57.832		17.993	18.632	17.995	71.5	17.993	-16.677		17.99	64.274	17.991	1.649		17.991	46.451	17.998	-8.896		17.991	60.78	17.993	-7.818
18.022	24.927	18.023	-2.82	18.022	66.919		18.018	47.604	18.015	40.187		18.02	18.731	18.019	54.06		18.027	44.344	18.018	56.328		18.022	18.218	18.024	69.81	18.022	-16.714		18.019	62.608	18.021	1.61		18.021	45.171	18.027	-8.991		18.021	59.382	18.022	-7.858
18.052	24.294	18.052	-2.854	18.052	65.893		18.047	46.228	18.044	39.045		18.049	18.078	18.048	52.994		18.056	43.1	18.047	54.829		18.051	17.78	18.053	68.027	18.052	-16.745		18.048	61.037	18.05	1.56		18.05	43.779	18.056	-9.047		18.05	57.931	18.052	-7.882
18.081	23.663	18.081	-2.905	18.081	64.923		18.076	44.88	18.073	37.968		18.078	17.457	18.077	51.889		18.085	41.899	18.076	53.267		18.081	17.381	18.082	66.039	18.081	-16.799		18.077	59.438	18.079	1.526		18.079	42.501	18.085	-9.102		18.079	56.269	18.081	-7.907
18.11	23.047	18.11	-2.976	18.11	63.916		18.105	43.471	18.102	36.868		18.107	16.835	18.106	50.67		18.115	40.629	18.105	51.636		18.11	16.923	18.112	64.111	18.11	-16.836		18.106	57.677	18.108	1.498		18.108	41.21	18.115	-9.143		18.108	54.707	18.11	-7.945
18.139	22.447	18.14	-2.972	18.139	62.815		18.134	42.05	18.132	35.635		18.136	16.208	18.136	49.536		18.144	39.404	18.134	50.075		18.139	16.471	18.141	62.168	18.139	-16.878		18.136	55.866	18.137	1.453		18.137	39.843	18.144	-9.202		18.137	53.082	18.139	-7.977
18.169	21.786	18.169	-2.992	18.169	61.501		18.164	40.709	18.161	34.458		18.166	15.602	18.165	48.348		18.173	38.217	18.164	48.515		18.168	16.022	18.17	60.151	18.169	-16.897		18.165	54.208	18.167	1.388		18.167	38.405	18.173	-9.276		18.167	51.43	18.169	-8.029
18.198	21.176	18.198	-3.003	18.198	60.296		18.193	39.394	18.19	33.265		18.195	15.015	18.194	47.056		18.202	37.028	18.193	46.847		18.197	15.59	18.199	57.923	18.198	-16.913		18.194	52.512	18.196	1.347		18.196	37.096	18.202	-9.317		18.196	49.695	18.198	-8.047
18.227	20.565	18.227	-3.042	18.227	58.983		18.222	37.973	18.219	32.085		18.224	14.418	18.223	45.777		18.232	35.751	18.222	45.197		18.227	15.15	18.228	55.872	18.227	-16.92		18.223	50.688	18.225	1.325		18.225	35.796	18.232	-9.391		18.225	48.018	18.227	-8.068
18.256	19.924	18.256	-3.073	18.256	57.629		18.251	36.617	18.248	30.855		18.253	13.806	18.252	44.588		18.261	34.558	18.251	43.599		18.256	14.68	18.258	53.78	18.256	-16.94		18.252	48.878	18.254	1.305		18.254	34.405	18.261	-9.459		18.254	46.355	18.256	-8.121
18.285	19.247	18.286	-3.132	18.285	56.197		18.28	35.317	18.278	29.725		18.282	13.196	18.282	43.413		18.29	33.404	18.281	42.042		18.285	14.2	18.287	51.635	18.285	-16.982		18.282	47.105	18.284	1.266		18.284	33.033	18.29	-9.525		18.284	44.588	18.285	-8.193
18.315	18.586	18.315	-3.167	18.315	54.805		18.31	34.051	18.307	28.569		18.312	12.663	18.311	42.057		18.319	32.268	18.31	40.412		18.314	13.745	18.316	49.385	18.315	-17.029		18.311	45.369	18.313	1.198		18.313	31.713	18.319	-9.558		18.313	42.824	18.315	-8.244
18.344	17.943	18.344	-3.207	18.344	53.361		18.339	32.705	18.336	27.365		18.341	12.126	18.34	40.769		18.348	31.071	18.339	38.895		18.343	13.287	18.345	47.299	18.344	-17.083		18.34	43.478	18.342	1.134		18.342	30.435	18.348	-9.637		18.342	41.16	18.344	-8.293
18.373	17.274	18.373	-3.22	18.373	51.841		18.368	31.469	18.365	26.205		18.37	11.561	18.369	39.51		18.378	29.922	18.368	37.324		18.373	12.791	18.374	45.213	18.373	-17.149		18.369	41.778	18.371	1.083		18.371	29.028	18.378	-9.718		18.371	39.487	18.373	-8.35
18.402	16.622	18.402	-3.249	18.402	50.279		18.397	30.247	18.394	25.134		18.399	11.04	18.398	38.246		18.407	28.793	18.397	35.77		18.402	12.326	18.404	42.951	18.402	-17.195		18.398	40.05	18.4	1.007		18.4	27.737	18.407	-9.786		18.4	37.713	18.402	-8.382
18.431	16.038	18.432	-3.254	18.431	48.808		18.426	29.031	18.424	24.067		18.428	10.517	18.428	36.957		18.436	27.701	18.427	34.247		18.431	11.887	18.433	40.766	18.431	-17.246		18.428	38.311	18.43	0.944		18.43	26.484	18.436	-9.802		18.43	36.113	18.431	-8.423
18.461	15.497	18.461	-3.278	18.461	47.347		18.456	27.813	18.453	22.935		18.458	10.02	18.457	35.806		18.465	26.642	18.456	32.856		18.46	11.458	18.462	38.753	18.461	-17.285		18.457	36.583	18.459	0.899		18.459	25.282	18.465	-9.851		18.459	34.538	18.461	-8.454
18.49	14.884	18.49	-3.287	18.49	45.734		18.485	26.707	18.482	21.902		18.487	9.554	18.486	34.649		18.494	25.688	18.485	31.504		18.489	11.014	18.491	36.768	18.49	-17.308		18.486	35.061	18.488	0.873		18.488	24.067	18.494	-9.893		18.488	32.963	18.49	-8.481
18.519	14.326	18.519	-3.316	18.519	44.271		18.514	25.663	18.511	20.951		18.516	9.129	18.515	33.499		18.524	24.793	18.514	30.131		18.519	10.645	18.52	34.626	18.519	-17.352		18.515	33.575	18.517	0.835		18.517	22.996	18.524	-9.926		18.517	31.339	18.519	-8.518
18.548	13.773	18.549	-3.324	18.548	42.778		18.543	24.602	18.54	20.05		18.545	8.722	18.544	32.386		18.553	23.865	18.543	28.811		18.548	10.286	18.55	32.743	18.548	-17.381		18.544	31.98	18.546	0.816		18.546	21.942	18.553	-9.944		18.546	29.895	18.548	-8.538
18.577	13.258	18.578	-3.359	18.577	41.326		18.572	23.602	18.569	19.136		18.574	8.312	18.574	31.364		18.582	23.019	18.573	27.58		18.577	9.929	18.579	30.902	18.577	-17.372		18.574	30.454	18.576	0.827		18.576	20.865	18.582	-9.983		18.576	28.511	18.577	-8.564
18.607	12.748	18.607	-3.374	18.607	39.811		18.602	22.644	18.599	18.275		18.604	7.882	18.603	30.36		18.611	22.197	18.602	26.441		18.606	9.567	18.608	29.061	18.607	-17.378		18.603	29.053	18.605	0.818		18.605	19.809	18.611	-10.013		18.605	27.124	18.607	-8.569
18.636	12.298	18.636	-3.393	18.636	38.395		18.631	21.725	18.628	17.41		18.633	7.485	18.632	29.294		18.641	21.412	18.631	25.25		18.635	9.225	18.637	27.167	18.636	-17.389		18.632	27.702	18.634	0.783		18.634	18.849	18.641	-10.054		18.634	25.788	18.636	-8.573
18.665	11.842	18.665	-3.407	18.665	37.029		18.66	20.804	18.657	16.588		18.662	7.135	18.661	28.334		18.67	20.59	18.66	24.182		18.665	8.895	18.667	25.47	18.665	-17.398		18.661	26.326	18.663	0.752		18.663	17.91	18.67	-10.097		18.663	24.501	18.665	-8.598
18.694	11.358	18.695	-3.437	18.694	35.558		18.689	20.028	18.686	15.787		18.691	6.802	18.691	27.445		18.699	19.898	18.689	23.161		18.694	8.576	18.696	23.852	18.694	-17.411		18.691	25.084	18.692	0.728		18.692	16.983	18.699	-10.157		18.692	23.293	18.694	-8.654
18.724	10.927	18.724	-3.457	18.724	34.12		18.718	19.275	18.715	15.119		18.72	6.49	18.72	26.561		18.728	19.262	18.719	22.152		18.723	8.287	18.725	22.195	18.724	-17.422		18.72	23.905	18.722	0.732		18.722	16.126	18.728	-10.205		18.722	22.053	18.724	-8.661
18.753	10.523	18.753	-3.489	18.753	32.824		18.748	18.542	18.745	14.459		18.75	6.17	18.749	25.646		18.757	18.604	18.748	21.124		18.752	7.982	18.754	20.627	18.753	-17.447		18.749	22.721	18.751	0.729		18.751	15.332	18.757	-10.21		18.751	20.928	18.753	-8.616
18.782	10.144	18.782	-3.511	18.782	31.572		18.777	17.802	18.774	13.741		18.779	5.845	18.778	24.874		18.787	17.957	18.777	20.241		18.782	7.702	18.783	19.158	18.782	-17.453		18.778	21.521	18.78	0.698		18.78	14.582	18.787	-10.241		18.78	19.884	18.782	-8.588
18.811	9.771	18.811	-3.561	18.811	30.251		18.806	17.147	18.803	13.106		18.808	5.525	18.807	24.111		18.816	17.398	18.806	19.438		18.811	7.411	18.813	17.751	18.811	-17.474		18.807	20.495	18.809	0.66		18.809	13.769	18.816	-10.28		18.809	18.89	18.811	-8.592
18.84	9.418	18.841	-3.567	18.84	29.032		18.835	16.533	18.832	12.558		18.837	5.266	18.837	23.355		18.845	16.857	18.835	18.613		18.84	7.158	18.842	16.31	18.84	-17.484		18.837	19.496	18.838	0.609		18.838	13.065	18.845	-10.286		18.838	17.805	18.84	-8.647
18.87	9.062	18.87	-3.573	18.87	27.847		18.864	15.917	18.861	12.018		18.866	5.025	18.866	22.618		18.874	16.333	18.865	17.831		18.869	6.936	18.871	15.014	18.87	-17.481		18.866	18.528	18.868	0.605		18.868	12.43	18.874	-10.285		18.868	16.869	18.87	-8.677
18.899	8.751	18.899	-3.564	18.899	26.672		18.894	15.353	18.891	11.486		18.896	4.821	18.895	21.952		18.904	15.862	18.894	17.164		18.898	6.71	18.9	13.791	18.899	-17.505		18.895	17.596	18.897	0.591		18.897	11.786	18.904	-10.311		18.897	16.011	18.899	-8.689
18.928	8.408	18.928	-3.582	18.928	25.505		18.923	14.828	18.92	11.027		18.925	4.589	18.924	21.326		18.933	15.426	18.923	16.492		18.928	6.457	18.929	12.618	18.928	-17.552		18.924	16.752	18.926	0.567		18.926	11.151	18.933	-10.341		18.926	15.178	18.928	-8.707
18.957	8.146	18.957	-3.606	18.957	24.472		18.952	14.332	18.949	10.569		18.954	4.335	18.953	20.72		18.962	14.995	18.952	15.817		18.957	6.272	18.959	11.403	18.957	-17.542		18.953	15.938	18.955	0.535		18.955	10.592	18.962	-10.363		18.955	14.336	18.957	-8.711
18.986	7.892	18.987	-3.628	18.986	23.469		18.981	13.817	18.978	10.111		18.983	4.111	18.983	20.143		18.991	14.56	18.981	15.214		18.986	6.076	18.988	10.355	18.986	-17.545		18.983	15.126	18.984	0.515		18.984	10.072	18.991	-10.394		18.984	13.608	18.986	-8.707
19.016	7.614	19.016	-3.639	19.016	22.455		19.01	13.37	19.007	9.679		19.013	3.911	19.012	19.606		19.02	14.191	19.011	14.668		19.015	5.875	19.017	9.376	19.016	-17.556		19.012	14.382	19.014	0.503		19.014	9.546	19.02	-10.441		19.014	12.92	19.016	-8.714
19.045	7.33	19.045	-3.653	19.045	21.461		19.04	12.973	19.037	9.306		19.042	3.74	19.041	19.093		19.05	13.85	19.04	14.162		19.044	5.663	19.046	8.41	19.045	-17.581		19.041	13.767	19.043	0.492		19.043	9.076	19.05	-10.466		19.043	12.193	19.045	-8.735
19.074	7.096	19.074	-3.675	19.074	20.528		19.069	12.564	19.066	8.961		19.071	3.564	19.07	18.573		19.079	13.511	19.069	13.615		19.074	5.498	19.076	7.484	19.074	-17.585		19.07	13.148	19.072	0.46		19.072	8.626	19.079	-10.455		19.072	11.564	19.074	-8.729
19.103	6.899	19.103	-3.71	19.103	19.677		19.098	12.147	19.095	8.614		19.1	3.396	19.099	18.121		19.108	13.16	19.098	13.136		19.103	5.349	19.105	6.64	19.103	-17.571		19.099	12.461	19.101	0.447		19.101	8.199	19.108	-10.46		19.101	11.017	19.103	-8.734
19.132	6.687	19.133	-3.728	19.132	18.807		19.127	11.796	19.124	8.245		19.129	3.181	19.129	17.679		19.137	12.837	19.127	12.714		19.132	5.174	19.134	5.828	19.132	-17.588		19.129	11.879	19.131	0.424		19.131	7.774	19.137	-10.481		19.131	10.493	19.132	-8.735
19.162	6.492	19.162	-3.732	19.162	17.995		19.156	11.471	19.153	7.923		19.159	3.02	19.158	17.233		19.166	12.544	19.157	12.294		19.161	5.018	19.163	5.023	19.162	-17.621		19.158	11.344	19.16	0.391		19.16	7.401	19.166	-10.53		19.16	9.965	19.162	-8.74
19.191	6.315	19.191	-3.727	19.191	17.258		19.186	11.13	19.183	7.635		19.188	2.897	19.187	16.805		19.196	12.257	19.186	11.905		19.19	4.893	19.192	4.282	19.191	-17.62		19.187	10.826	19.189	0.361		19.189	7.09	19.196	-10.525		19.189	9.466	19.191	-8.767
19.22	6.136	19.22	-3.732	19.22	16.556		19.215	10.826	19.212	7.327		19.217	2.767	19.216	16.418		19.225	12.003	19.215	11.575		19.22	4.76	19.222	3.614	19.22	-17.636		19.216	10.351	19.218	0.357		19.218	6.79	19.225	-10.55		19.218	9.032	19.22	-8.79
19.249	5.921	19.25	-3.743	19.249	15.815		19.244	10.537	19.241	7.054		19.246	2.618	19.245	16.051		19.254	11.765	19.244	11.2		19.249	4.626	19.251	3.011	19.249	-17.635		19.245	9.932	19.247	0.377		19.247	6.495	19.254	-10.569		19.247	8.611	19.249	-8.763
19.279	5.749	19.279	-3.75	19.279	15.164		19.273	10.255	19.27	6.79		19.275	2.48	19.275	15.645		19.283	11.488	19.273	10.797		19.278	4.505	19.28	2.387	19.279	-17.65		19.275	9.509	19.277	0.371		19.277	6.216	19.283	-10.565		19.277	8.198	19.279	-8.743
19.308	5.589	19.308	-3.759	19.308	14.532		19.302	9.96	19.299	6.488		19.305	2.323	19.304	15.282		19.313	11.197	19.303	10.461		19.307	4.401	19.309	1.821	19.308	-17.68		19.304	9.086	19.306	0.349		19.306	5.938	19.313	-10.593		19.306	7.819	19.308	-8.749
19.337	5.401	19.337	-3.777	19.337	13.903		19.332	9.671	19.329	6.172		19.334	2.173	19.333	14.921		19.342	10.93	19.332	10.138		19.337	4.271	19.338	1.301	19.337	-17.666		19.333	8.664	19.335	0.324		19.335	5.632	19.342	-10.622		19.335	7.447	19.337	-8.758
19.366	5.203	19.366	-3.8	19.366	13.286		19.361	9.392	19.358	5.88		19.363	2.034	19.362	14.54		19.371	10.688	19.361	9.812		19.366	4.212	19.368	0.757	19.366	-17.67		19.362	8.277	19.364	0.287		19.364	5.35	19.371	-10.649		19.364	7.077	19.366	-8.789
19.395	5.038	19.396	-3.81	19.395	12.749		19.39	9.152	19.387	5.598		19.392	1.905	19.391	14.163		19.4	10.478	19.39	9.513		19.395	4.09	19.397	0.221	19.395	-17.713		19.391	7.949	19.393	0.244		19.393	5.119	19.4	-10.669		19.393	6.749	19.395	-8.828
19.425	4.89	19.425	-3.809	19.425	12.212		19.419	8.865	19.416	5.358		19.421	1.782	19.421	13.856		19.429	10.237	19.419	9.23		19.424	3.949	19.426	-0.225	19.425	-17.753		19.421	7.595	19.423	0.241		19.423	4.907	19.429	-10.644		19.423	6.448	19.425	-8.853
19.454	4.747	19.454	-3.831	19.454	11.688		19.448	8.625	19.445	5.098		19.451	1.657	19.45	13.545		19.459	9.962	19.449	8.925		19.453	3.792	19.455	-0.667	19.454	-17.79		19.45	7.28	19.452	0.253		19.452	4.693	19.459	-10.623		19.452	6.154	19.454	-8.865
19.483	4.641	19.483	-3.858	19.483	11.224		19.478	8.361	19.475	4.841		19.48	1.554	19.479	13.241		19.488	9.754	19.478	8.647		19.483	3.706	19.484	-1.151	19.483	-17.794		19.479	7.02	19.481	0.231		19.481	4.521	19.488	-10.588		19.481	5.857	19.483	-8.851
19.512	4.542	19.512	-3.872	19.512	10.841		19.507	8.133	19.504	4.577		19.509	1.432	19.508	12.939		19.517	9.574	19.507	8.445		19.512	3.577	19.514	-1.552	19.512	-17.755		19.508	6.764	19.51	0.217		19.51	4.385	19.517	-10.524		19.51	5.592	19.512	-8.822
19.541	4.39	19.542	-3.88	19.541	10.479		19.536	7.939	19.533	4.317		19.538	1.311	19.537	12.671		19.546	9.392	19.536	8.255		19.541	3.508	19.543	-1.824	19.541	-17.667		19.537	6.56	19.539	0.233		19.539	4.237	19.546	-10.538		19.539	5.368	19.541	-8.786
19.571	4.227	19.571	-3.909	19.571	10.034		19.565	7.767	19.562	4.066		19.567	1.186	19.567	12.387		19.576	9.179	19.565	8.024		19.57	3.424	19.572	-2.109	19.571	-17.65		19.567	6.304	19.569	0.284		19.569	4.065	19.576	-10.569		19.569	5.201	19.571	-8.739
19.6	4.073	19.6	-3.955	19.6	9.617		19.594	7.556	19.591	3.821		19.597	1.089	19.596	12.074		19.605	8.959	19.595	7.758		19.599	3.375	19.601	-2.45	19.6	-17.661		19.596	6.061	19.598	0.267		19.598	3.894	19.605	-10.586		19.598	5.011	19.6	-8.718
19.629	3.94	19.629	-3.987	19.629	9.249		19.624	7.322	19.621	3.544		19.626	0.976	19.625	11.758		19.634	8.728	19.624	7.469		19.629	3.274	19.631	-2.777	19.629	-17.694		19.625	5.837	19.627	0.251		19.627	3.734	19.634	-10.613		19.627	4.801	19.629	-8.707
19.658	3.82	19.658	-3.948	19.658	8.876		19.653	7.071	19.65	3.214		19.655	0.807	19.654	11.435		19.663	8.478	19.653	7.21		19.658	3.15	19.66	-3.114	19.658	-17.73		19.654	5.598	19.656	0.229		19.656	3.575	19.663	-10.63		19.656	4.553	19.658	-8.717
19.687	3.69	19.688	-3.879	19.687	8.498		19.682	6.827	19.679	2.959		19.684	0.649	19.683	11.122		19.692	8.246	19.682	6.967		19.687	3.022	19.689	-3.46	19.687	-17.705		19.683	5.365	19.685	0.202		19.685	3.447	19.692	-10.63		19.685	4.318	19.687	-8.734
19.717	3.534	19.717	-3.807	19.717	8.191		19.711	6.582	19.708	2.672		19.713	0.521	19.713	10.77		19.722	8.03	19.711	6.721		19.716	2.935	19.718	-3.762	19.717	-17.718		19.713	5.162	19.715	0.188		19.715	3.284	19.722	-10.63		19.715	4.13	19.717	-8.763
19.746	3.386	19.746	-3.8	19.746	7.873		19.741	6.349	19.737	2.4		19.743	0.407	19.742	10.437		19.751	7.786	19.741	6.484		19.745	2.83	19.747	-4.004	19.746	-17.736		19.742	4.939	19.744	0.199		19.744	3.114	19.751	-10.658		19.744	3.984	19.746	-8.788
19.775	3.246	19.775	-3.809	19.775	7.508		19.77	6.145	19.767	2.132		19.772	0.324	19.771	10.113		19.78	7.549	19.77	6.22		19.775	2.734	19.777	-4.269	19.775	-17.715		19.771	4.729	19.773	0.188		19.773	2.975	19.78	-10.675		19.773	3.818	19.775	-8.792
19.804	3.15	19.805	-3.821	19.804	7.179		19.799	5.905	19.796	1.871		19.801	0.184	19.8	9.841		19.809	7.321	19.799	5.95		19.804	2.667	19.806	-4.559	19.804	-17.715		19.8	4.56	19.802	0.166		19.802	2.861	19.809	-10.676		19.802	3.639	19.804	-8.783
19.833	3.054	19.834	-3.819	19.833	6.902		19.828	5.674	19.825	1.573		19.83	0.03	19.829	9.539		19.838	7.075	19.828	5.697		19.833	2.593	19.835	-4.824	19.833	-17.753		19.829	4.386	19.831	0.141		19.831	2.737	19.838	-10.664		19.831	3.454	19.833	-8.748
19.863	2.922	19.863	-3.829	19.863	6.622		19.857	5.429	19.854	1.24		19.859	-0.109	19.859	9.224		19.868	6.81	19.857	5.469		19.862	2.475	19.864	-5.065	19.863	-17.762		19.859	4.161	19.861	0.141		19.861	2.604	19.868	-10.675		19.861	3.284	19.863	-8.739
19.892	2.772	19.892	-3.857	19.892	6.309		19.887	5.186	19.883	0.96		19.889	-0.222	19.888	8.884		19.897	6.568	19.887	5.227		19.891	2.355	19.893	-5.3	19.892	-17.731		19.888	3.953	19.89	0.123		19.89	2.46	19.897	-10.71		19.89	3.12	19.892	-8.763
19.921	2.641	19.921	-3.883	19.921	6.043		19.916	4.967	19.913	0.734		19.918	-0.319	19.917	8.568		19.926	6.336	19.916	4.978		19.921	2.288	19.923	-5.538	19.921	-17.69		19.917	3.748	19.919	0.129		19.919	2.343	19.926	-10.726		19.919	2.94	19.921	-8.768
19.95	2.521	19.951	-3.901	19.95	5.782		19.945	4.748	19.942	0.516		19.947	-0.41	19.946	8.273		19.955	6.12	19.945	4.726		19.95	2.22	19.952	-5.748	19.95	-17.684		19.946	3.563	19.948	0.132		19.948	2.259	19.955	-10.769		19.948	2.806	19.95	-8.76
19.98	2.41	19.98	-3.886	19.98	5.533		19.974	4.524	19.971	0.219		19.976	-0.525	19.975	8		19.985	5.902	19.974	4.512		19.979	2.133	19.981	-5.949	19.98	-17.682		19.975	3.383	19.978	0.108		19.978	2.143	19.985	-10.801		19.978	2.721	19.98	-8.769
20.009	2.293	20.009	-3.905	20.009	5.26		20.003	4.333	20	-0.08		20.005	-0.665	20.005	7.687		20.014	5.68	20.003	4.286		20.008	2.039	20.01	-6.182	20.009	-17.684		20.005	3.179	20.007	0.108		20.007	1.982	20.014	-10.833		20.007	2.588	20.009	-8.768
20.038	2.144	20.038	-3.92	20.038	4.993		20.033	4.151	20.029	-0.388		20.035	-0.79	20.034	7.334		20.043	5.445	20.033	4.007		20.038	1.962	20.04	-6.439	20.038	-17.705		20.034	2.976	20.036	0.103		20.036	1.835	20.043	-10.864		20.036	2.425	20.038	-8.788
20.067	1.992	20.067	-3.949	20.067	4.773		20.062	3.951	20.059	-0.632		20.064	-0.93	20.063	7.029		20.072	5.21	20.062	3.765		20.067	1.847	20.069	-6.667	20.067	-17.732		20.063	2.808	20.065	0.05		20.065	1.736	20.072	-10.885		20.065	2.269	20.067	-8.817
20.096	1.901	20.097	-3.939	20.096	4.576		20.091	3.762	20.088	-0.871		20.093	-0.998	20.092	6.766		20.101	5.042	20.091	3.574		20.096	1.732	20.098	-6.875	20.096	-17.756		20.092	2.677	20.094	0.044		20.094	1.651	20.101	-10.885		20.094	2.111	20.096	-8.851
20.126	1.824	20.126	-3.933	20.126	4.369		20.12	3.563	20.117	-1.102		20.122	-1.069	20.122	6.501		20.131	4.868	20.12	3.367		20.125	1.66	20.127	-7.039	20.126	-17.763		20.122	2.514	20.124	0.038		20.124	1.564	20.131	-10.871		20.124	2.007	20.126	-8.869
20.155	1.76	20.155	-3.945	20.155	4.151		20.149	3.383	20.146	-1.319		20.152	-1.158	20.151	6.219		20.16	4.693	20.149	3.204		20.154	1.587	20.156	-7.201	20.155	-17.771		20.151	2.381	20.153	0.025		20.153	1.487	20.16	-10.905		20.153	1.92	20.155	-8.859
20.184	1.682	20.184	-3.965	20.184	3.979		20.179	3.199	20.175	-1.526		20.181	-1.256	20.18	5.984		20.189	4.507	20.179	3.065		20.184	1.515	20.186	-7.332	20.184	-17.754		20.18	2.268	20.182	0.04		20.182	1.408	20.189	-10.913		20.182	1.809	20.184	-8.86
20.213	1.571	20.213	-3.992	20.213	3.803		20.208	3.053	20.205	-1.742		20.21	-1.333	20.209	5.766		20.218	4.373	20.208	2.901		20.213	1.474	20.215	-7.473	20.213	-17.725		20.209	2.154	20.211	0.048		20.211	1.328	20.218	-10.899		20.211	1.676	20.213	-8.876
20.242	1.472	20.243	-3.98	20.242	3.63		20.237	2.903	20.234	-1.963		20.239	-1.38	20.238	5.52		20.248	4.235	20.237	2.723		20.242	1.416	20.244	-7.62	20.242	-17.713		20.238	2.066	20.24	0.019		20.24	1.245	20.248	-10.914		20.24	1.552	20.242	-8.895
20.272	1.41	20.272	-3.97	20.272	3.483		20.266	2.738	20.263	-2.148		20.268	-1.413	20.268	5.294		20.277	4.127	20.266	2.546		20.271	1.34	20.273	-7.736	20.272	-17.7		20.268	1.976	20.27	0.015		20.27	1.187	20.277	-10.909		20.27	1.457	20.272	-8.893
20.301	1.343	20.301	-4.007	20.301	3.345		20.295	2.609	20.292	-2.295		20.298	-1.471	20.297	5.11		20.306	4.006	20.295	2.413		20.3	1.291	20.302	-7.868	20.301	-17.698		20.297	1.858	20.299	0.021		20.299	1.129	20.306	-10.912		20.299	1.408	20.301	-8.869
20.33	1.261	20.33	-4.052	20.33	3.17		20.325	2.491	20.321	-2.484		20.327	-1.513	20.326	4.928		20.335	3.892	20.325	2.274		20.33	1.242	20.332	-7.983	20.33	-17.699		20.326	1.764	20.328	0.016		20.328	1.041	20.335	-10.922		20.328	1.359	20.33	-8.86
20.359	1.216	20.36	-4.103	20.359	3.001		20.354	2.377	20.351	-2.685		20.356	-1.561	20.355	4.735		20.364	3.787	20.354	2.132		20.359	1.194	20.361	-8.105	20.359	-17.695		20.355	1.663	20.357	0.013		20.357	0.987	20.364	-10.921		20.357	1.298	20.359	-8.883
20.388	1.151	20.389	-4.117	20.388	2.895		20.383	2.242	20.38	-2.854		20.385	-1.612	20.384	4.551		20.394	3.665	20.383	2.036		20.388	1.154	20.39	-8.209	20.388	-17.65		20.384	1.57	20.386	0.028		20.386	0.932	20.394	-10.914		20.386	1.222	20.388	-8.907
20.418	1.084	20.418	-4.101	20.418	2.823		20.412	2.135	20.409	-3.006		20.414	-1.636	20.414	4.402		20.423	3.552	20.412	1.917		20.417	1.108	20.419	-8.295	20.418	-17.639		20.414	1.501	20.416	0.029		20.416	0.894	20.423	-10.925		20.416	1.123	20.418	-8.879
20.447	1.027	20.447	-4.094	20.447	2.709		20.441	2.038	20.438	-3.119		20.444	-1.649	20.443	4.229		20.452	3.473	20.441	1.792		20.446	1.046	20.448	-8.396	20.447	-17.636		20.443	1.44	20.445	0.013		20.445	0.853	20.452	-10.929		20.445	1.046	20.447	-8.864
20.476	0.948	20.476	-4.074	20.476	2.591		20.471	1.927	20.467	-3.219		20.473	-1.696	20.472	4.046		20.481	3.421	20.471	1.65		20.476	0.986	20.478	-8.485	20.476	-17.623		20.472	1.374	20.474	0.01		20.474	0.832	20.481	-10.921		20.474	0.997	20.476	-8.842
20.505	0.912	20.506	-4.088	20.505	2.463		20.5	1.857	20.497	-3.352		20.502	-1.744	20.501	3.881		20.51	3.346	20.5	1.554		20.505	0.949	20.507	-8.561	20.505	-17.61		20.501	1.287	20.503	0.018		20.503	0.8	20.51	-10.907		20.503	0.961	20.505	-8.84
20.535	0.907	20.535	-4.081	20.535	2.338		20.529	1.784	20.526	-3.509		20.531	-1.747	20.53	3.753		20.54	3.288	20.529	1.518		20.534	0.942	20.536	-8.633	20.535	-17.596		20.53	1.212	20.532	0.013		20.532	0.735	20.54	-10.926		20.532	0.904	20.535	-8.82
20.564	0.891	20.564	-4.081	20.564	2.208		20.558	1.703	20.555	-3.615		20.56	-1.718	20.56	3.658		20.569	3.23	20.558	1.446		20.563	0.937	20.565	-8.704	20.564	-17.556		20.56	1.147	20.562	0.027		20.562	0.674	20.569	-10.948		20.562	0.861	20.564	-8.841
20.593	0.872	20.593	-4.082	20.593	2.145		20.587	1.642	20.584	-3.716		20.59	-1.723	20.589	3.536		20.598	3.162	20.587	1.341		20.593	0.907	20.595	-8.784	20.593	-17.538		20.589	1.117	20.591	0.028		20.591	0.639	20.598	-10.942		20.591	0.786	20.593	-8.834
20.622	0.825	20.622	-4.083	20.622	2.114		20.617	1.576	20.613	-3.806		20.619	-1.723	20.618	3.411		20.627	3.169	20.617	1.23		20.622	0.898	20.624	-8.825	20.622	-17.519		20.618	1.073	20.62	0.027		20.62	0.63	20.627	-10.912		20.62	0.706	20.622	-8.835
20.651	0.757	20.652	-4.085	20.651	2.042		20.646	1.497	20.642	-3.879		20.648	-1.721	20.647	3.296		20.657	3.173	20.646	1.161		20.651	0.891	20.653	-8.868	20.651	-17.492		20.647	1.023	20.649	0.047		20.649	0.615	20.657	-10.884		20.649	0.698	20.651	-8.816
20.681	0.751	20.681	-4.065	20.681	1.935		20.675	1.436	20.672	-3.934		20.677	-1.716	20.676	3.216		20.686	3.165	20.675	1.138		20.68	0.875	20.682	-8.931	20.681	-17.458		20.676	0.996	20.678	0.062		20.678	0.625	20.686	-10.885		20.678	0.703	20.681	-8.815
20.71	0.748	20.71	-4.052	20.71	1.845		20.704	1.39	20.701	-4.031		20.706	-1.676	20.706	3.119		20.715	3.139	20.704	1.114		20.709	0.874	20.711	-8.987	20.71	-17.442		20.706	0.979	20.708	0.061		20.708	0.597	20.715	-10.897		20.708	0.663	20.71	-8.806
20.739	0.737	20.739	-4.034	20.739	1.8		20.733	1.363	20.73	-4.11		20.736	-1.662	20.735	3.038		20.744	3.136	20.733	1.049		20.739	0.835	20.741	-9.034	20.739	-17.425		20.735	0.927	20.737	0.05		20.737	0.545	20.744	-10.895		20.737	0.616	20.739	-8.783
20.768	0.716	20.768	-4.04	20.768	1.752		20.763	1.314	20.759	-4.202		20.765	-1.633	20.764	2.972		20.773	3.137	20.763	0.972		20.768	0.827	20.77	-9.069	20.768	-17.4		20.764	0.894	20.766	0.071		20.766	0.512	20.773	-10.933		20.766	0.589	20.768	-8.792
20.797	0.69	20.798	-4.031	20.797	1.703		20.792	1.248	20.788	-4.27		20.794	-1.581	20.793	2.882		20.803	3.158	20.792	0.896		20.797	0.841	20.799	-9.095	20.797	-17.369		20.793	0.894	20.795	0.108		20.795	0.506	20.803	-10.93		20.795	0.561	20.797	-8.793
20.827	0.718	20.827	-4.023	20.827	1.649		20.821	1.205	20.818	-4.276		20.823	-1.503	20.822	2.823		20.832	3.195	20.821	0.874		20.826	0.835	20.828	-9.134	20.827	-17.335		20.822	0.883	20.825	0.114		20.825	0.542	20.832	-10.908		20.825	0.565	20.827	-8.782
20.856	0.717	20.856	-4.011	20.856	1.598		20.85	1.177	20.847	-4.271		20.852	-1.448	20.852	2.792		20.861	3.269	20.85	0.87		20.855	0.848	20.857	-9.16	20.856	-17.33		20.852	0.905	20.854	0.128		20.854	0.585	20.861	-10.878		20.854	0.58	20.856	-8.78
20.885	0.714	20.885	-3.993	20.885	1.557		20.879	1.178	20.876	-4.305		20.882	-1.411	20.881	2.758		20.89	3.296	20.879	0.869		20.885	0.858	20.887	-9.177	20.885	-17.29		20.881	0.913	20.883	0.121		20.883	0.567	20.89	-10.879		20.883	0.585	20.885	-8.749
20.914	0.71	20.915	-3.985	20.914	1.525		20.909	1.17	20.905	-4.373		20.911	-1.39	20.91	2.706		20.92	3.326	20.909	0.832		20.914	0.863	20.916	-9.186	20.914	-17.242		20.91	0.894	20.912	0.106		20.912	0.512	20.92	-10.884		20.912	0.569	20.914	-8.732
20.943	0.67	20.944	-3.983	20.943	1.502		20.938	1.157	20.934	-4.421		20.94	-1.349	20.939	2.673		20.949	3.37	20.938	0.765		20.943	0.876	20.945	-9.186	20.943	-17.214		20.939	0.867	20.941	0.071		20.941	0.495	20.949	-10.894		20.941	0.548	20.943	-8.73
20.973	0.638	20.973	-3.99	20.973	1.479		20.967	1.129	20.964	-4.467		20.969	-1.281	20.968	2.615		20.978	3.418	20.967	0.723		20.972	0.889	20.974	-9.178	20.973	-17.166		20.968	0.822	20.971	0.104		20.971	0.489	20.978	-10.886		20.971	0.565	20.973	-8.713
21.002	0.662	21.002	-3.993	21.002	1.416		20.996	1.08	20.993	-4.51		20.998	-1.236	20.998	2.569		21.007	3.456	20.996	0.687		21.001	0.897	21.004	-9.213	21.002	-17.14		20.998	0.791	21	0.121		21	0.475	21.007	-10.88		21	0.555	21.002	-8.726
21.031	0.668	21.031	-3.989	21.031	1.363		21.025	1.036	21.022	-4.55		21.028	-1.185	21.027	2.499		21.036	3.525	21.026	0.655		21.031	0.877	21.033	-9.263	21.031	-17.189		21.027	0.772	21.029	0.131		21.029	0.467	21.036	-10.893		21.029	0.55	21.031	-8.721
21.06	0.668	21.061	-3.982	21.06	1.321		21.055	1.021	21.051	-4.596		21.057	-1.106	21.056	2.441		21.066	3.591	21.055	0.613		21.06	0.854	21.062	-9.285	21.06	-17.2		21.056	0.762	21.058	0.118		21.058	0.443	21.066	-10.889		21.058	0.526	21.06	-8.727
21.09	0.658	21.09	-3.994	21.09	1.3		21.084	1.029	21.08	-4.634		21.086	-1.037	21.085	2.405		21.095	3.649	21.084	0.598		21.089	0.831	21.091	-9.302	21.09	-17.149		21.085	0.784	21.087	0.131		21.087	0.424	21.095	-10.889		21.087	0.507	21.09	-8.718
21.119	0.698	21.119	-3.978	21.119	1.264		21.113	1.017	21.11	-4.632		21.115	-0.929	21.114	2.378		21.124	3.733	21.113	0.614		21.118	0.814	21.12	-9.326	21.119	-17.117		21.114	0.814	21.117	0.15		21.117	0.444	21.124	-10.825		21.117	0.52	21.119	-8.722
21.148	0.751	21.148	-3.997	21.148	1.294		21.142	1.024	21.139	-4.577		21.144	-0.803	21.144	2.404		21.153	3.884	21.142	0.66		21.147	0.838	21.15	-9.383	21.148	-17.1		21.144	0.817	21.146	0.2		21.146	0.523	21.153	-10.759		21.146	0.549	21.148	-8.704
21.177	0.779	21.177	-3.988	21.177	1.32		21.171	1.056	21.168	-4.521		21.174	-0.683	21.173	2.477		21.182	4.02	21.172	0.709		21.177	0.917	21.179	-9.33	21.177	-17.021		21.173	0.858	21.175	0.256		21.175	0.596	21.182	-10.762		21.175	0.607	21.177	-8.626
21.206	0.793	21.207	-4.006	21.206	1.307		21.201	1.08	21.197	-4.546		21.203	-0.626	21.202	2.469		21.212	4.075	21.201	0.697		21.206	1.009	21.208	-9.242	21.206	-16.938		21.202	0.885	21.204	0.311		21.204	0.609	21.212	-10.777		21.204	0.675	21.206	-8.532
21.236	0.797	21.236	-3.988	21.236	1.27		21.23	1.093	21.226	-4.564		21.232	-0.559	21.231	2.42		21.241	4.121	21.23	0.651		21.235	1.041	21.237	-9.205	21.236	-16.884		21.231	0.911	21.233	0.294		21.233	0.608	21.241	-10.766		21.233	0.684	21.236	-8.511
21.265	0.771	21.265	-3.985	21.265	1.237		21.259	1.066	21.256	-4.565		21.261	-0.508	21.26	2.391		21.27	4.193	21.259	0.621		21.264	1.033	21.266	-9.251	21.265	-16.868		21.26	0.897	21.263	0.275		21.263	0.603	21.27	-10.805		21.263	0.68	21.265	-8.502
21.294	0.734	21.294	-3.976	21.294	1.215		21.288	1.034	21.285	-4.581		21.291	-0.457	21.29	2.365		21.299	4.252	21.288	0.592		21.294	1.053	21.296	-9.285	21.294	-16.845		21.29	0.881	21.292	0.284		21.292	0.589	21.299	-10.802		21.292	0.704	21.294	-8.508
21.323	0.727	21.323	-3.977	21.323	1.201		21.317	1.022	21.314	-4.625		21.32	-0.406	21.319	2.324		21.329	4.33	21.318	0.587		21.323	1.049	21.325	-9.299	21.323	-16.818		21.319	0.87	21.321	0.311		21.321	0.606	21.329	-10.764		21.321	0.709	21.323	-8.503
21.352	0.751	21.353	-4.005	21.352	1.161		21.347	1.007	21.343	-4.652		21.349	-0.331	21.348	2.295		21.358	4.364	21.347	0.588		21.352	1.021	21.354	-9.308	21.352	-16.799		21.348	0.841	21.35	0.307		21.35	0.598	21.358	-10.776		21.35	0.728	21.352	-8.491
21.382	0.738	21.382	-4.026	21.382	1.105		21.376	0.999	21.372	-4.683		21.378	-0.265	21.377	2.273		21.387	4.405	21.376	0.572		21.381	0.976	21.383	-9.329	21.382	-16.771		21.377	0.837	21.379	0.306		21.379	0.565	21.387	-10.805		21.379	0.737	21.382	-8.487
21.411	0.707	21.411	-4.053	21.411	1.04		21.405	0.996	21.402	-4.701		21.407	-0.223	21.406	2.233		21.416	4.479	21.405	0.529		21.41	0.949	21.412	-9.354	21.411	-16.742		21.406	0.852	21.409	0.293		21.409	0.539	21.416	-10.799		21.409	0.742	21.411	-8.489
21.44	0.694	21.44	-4.039	21.44	1.045		21.434	1.013	21.431	-4.717		21.437	-0.214	21.436	2.197		21.445	4.527	21.434	0.521		21.44	0.93	21.442	-9.389	21.44	-16.727		21.436	0.848	21.438	0.285		21.438	0.538	21.445	-10.816		21.438	0.748	21.44	-8.482
21.469	0.701	21.47	-4.049	21.469	1.092		21.463	0.99	21.46	-4.715		21.466	-0.185	21.465	2.189		21.475	4.545	21.464	0.52		21.469	0.935	21.471	-9.406	21.469	-16.708		21.465	0.81	21.467	0.255		21.467	0.559	21.475	-10.823		21.467	0.723	21.469	-8.443
21.498	0.686	21.499	-4.087	21.498	1.077		21.493	0.95	21.489	-4.725		21.495	-0.143	21.494	2.158		21.504	4.555	21.493	0.522		21.498	0.928	21.5	-9.416	21.498	-16.676		21.494	0.796	21.496	0.25		21.496	0.576	21.504	-10.779		21.496	0.691	21.498	-8.458
21.528	0.641	21.528	-4.114	21.528	1.013		21.522	0.933	21.518	-4.744		21.524	-0.144	21.523	2.11		21.533	4.55	21.522	0.539		21.527	0.895	21.529	-9.437	21.528	-16.654		21.523	0.794	21.525	0.269		21.525	0.537	21.533	-10.774		21.525	0.699	21.528	-8.461
21.557	0.591	21.557	-4.139	21.557	0.963		21.551	0.895	21.548	-4.789		21.553	-0.156	21.553	2.056		21.562	4.565	21.551	0.492		21.556	0.894	21.559	-9.439	21.557	-16.607		21.553	0.777	21.555	0.278		21.555	0.495	21.562	-10.793		21.555	0.716	21.557	-8.464
21.586	0.559	21.586	-4.142	21.586	0.916		21.58	0.897	21.577	-4.85		21.583	-0.177	21.582	1.987		21.591	4.588	21.58	0.433		21.586	0.862	21.588	-9.477	21.586	-16.584		21.582	0.74	21.584	0.256		21.584	0.508	21.591	-10.811		21.584	0.698	21.586	-8.476
21.615	0.548	21.616	-4.177	21.615	0.896		21.609	0.928	21.606	-4.888		21.612	-0.212	21.611	1.949		21.621	4.546	21.61	0.407		21.615	0.831	21.617	-9.506	21.615	-16.599		21.611	0.71	21.613	0.237		21.613	0.536	21.621	-10.849		21.613	0.649	21.615	-8.507
21.645	0.495	21.645	-4.196	21.645	0.888		21.639	0.935	21.635	-4.926		21.641	-0.259	21.64	1.897		21.65	4.495	21.639	0.402		21.644	0.802	21.646	-9.531	21.645	-16.585		21.64	0.691	21.642	0.24		21.642	0.494	21.65	-10.901		21.642	0.663	21.645	-8.51
21.674	0.454	21.674	-4.218	21.674	0.856		21.668	0.892	21.664	-4.993		21.67	-0.307	21.669	1.839		21.679	4.438	21.668	0.373		21.673	0.743	21.675	-9.596	21.674	-16.553		21.669	0.667	21.672	0.197		21.672	0.401	21.679	-10.92		21.672	0.658	21.674	-8.543
21.703	0.429	21.703	-4.209	21.703	0.804		21.697	0.844	21.694	-5.051		21.699	-0.359	21.699	1.78		21.708	4.397	21.697	0.342		21.702	0.675	21.705	-9.67	21.703	-16.528		21.699	0.644	21.701	0.146		21.701	0.372	21.708	-10.918		21.701	0.612	21.703	-8.598
21.732	0.421	21.732	-4.168	21.732	0.749		21.726	0.788	21.723	-5.083		21.729	-0.385	21.728	1.741		21.738	4.356	21.726	0.317		21.732	0.639	21.734	-9.71	21.732	-16.494		21.728	0.627	21.73	0.105		21.73	0.367	21.738	-10.94		21.73	0.556	21.732	-8.654
21.761	0.396	21.762	-4.128	21.761	0.739		21.755	0.779	21.752	-5.106		21.758	-0.408	21.757	1.706		21.767	4.311	21.756	0.29		21.761	0.613	21.763	-9.746	21.761	-16.456		21.757	0.616	21.759	0.089		21.759	0.371	21.767	-10.944		21.759	0.556	21.761	-8.698
21.791	0.384	21.791	-4.11	21.791	0.709		21.785	0.777	21.781	-5.112		21.787	-0.451	21.786	1.677		21.796	4.269	21.785	0.292		21.79	0.608	21.792	-9.764	21.791	-16.411		21.786	0.627	21.788	0.078		21.788	0.381	21.796	-10.95		21.788	0.566	21.791	-8.709
21.82	0.36	21.82	-4.142	21.82	0.723		21.814	0.78	21.81	-5.12		21.816	-0.508	21.815	1.655		21.825	4.216	21.814	0.306		21.819	0.6	21.821	-9.782	21.82	-16.384		21.815	0.634	21.818	0.084		21.818	0.381	21.825	-10.947		21.818	0.564	21.82	-8.708
21.849	0.372	21.849	-4.17	21.849	0.717		21.843	0.758	21.84	-5.149		21.845	-0.593	21.845	1.629		21.854	4.166	21.843	0.333		21.849	0.605	21.851	-9.791	21.849	-16.356		21.845	0.63	21.847	0.089		21.847	0.358	21.854	-10.934		21.847	0.537	21.849	-8.732
21.878	0.383	21.878	-4.194	21.878	0.686		21.872	0.752	21.869	-5.157		21.875	-0.66	21.874	1.578		21.884	4.131	21.872	0.33		21.878	0.591	21.88	-9.772	21.878	-16.304		21.874	0.636	21.876	0.081		21.876	0.336	21.884	-10.919		21.876	0.513	21.878	-8.738
21.907	0.361	21.908	-4.215	21.907	0.659		21.901	0.737	21.898	-5.16		21.904	-0.695	21.903	1.545		21.913	4.054	21.902	0.296		21.907	0.562	21.909	-9.772	21.907	-16.209		21.903	0.623	21.905	0.066		21.905	0.339	21.913	-10.951		21.905	0.516	21.907	-8.762
21.937	0.321	21.937	-4.237	21.937	0.668		21.931	0.726	21.927	-5.16		21.933	-0.752	21.932	1.5		21.942	3.937	21.931	0.287		21.936	0.549	21.938	-9.783	21.937	-16.146		21.932	0.605	21.934	0.043		21.934	0.348	21.942	-10.978		21.934	0.481	21.937	-8.785
21.966	0.333	21.966	-4.242	21.966	0.682		21.96	0.729	21.956	-5.181		21.962	-0.856	21.961	1.471		21.971	3.833	21.96	0.273		21.965	0.545	21.968	-9.785	21.966	-16.088		21.961	0.605	21.964	0.067		21.964	0.336	21.971	-10.997		21.964	0.48	21.966	-8.795
21.995	0.358	21.995	-4.242	21.995	0.671		21.989	0.718	21.986	-5.213		21.991	-0.945	21.991	1.47		22.001	3.765	21.989	0.263		21.995	0.528	21.997	-9.796	21.995	-16.01		21.991	0.6	21.993	0.071		21.993	0.364	22.001	-10.986		21.993	0.515	21.995	-8.776
22.024	0.366	22.025	-4.247	22.024	0.679		22.018	0.678	22.015	-5.244		22.021	-1.041	22.02	1.448		22.03	3.692	22.018	0.264		22.024	0.527	22.026	-9.783	22.024	-15.921		22.02	0.58	22.022	0.028		22.022	0.391	22.03	-10.964		22.022	0.529	22.024	-8.78
22.053	0.358	22.054	-4.28	22.053	0.655		22.047	0.645	22.044	-5.248		22.05	-1.108	22.049	1.394		22.059	3.609	22.048	0.28		22.053	0.54	22.055	-9.782	22.053	-15.833		22.049	0.579	22.051	0.036		22.051	0.397	22.059	-10.965		22.051	0.512	22.053	-8.81
22.083	0.336	22.083	-4.297	22.083	0.631		22.077	0.652	22.073	-5.278		22.079	-1.174	22.078	1.323		22.088	3.526	22.077	0.288		22.082	0.534	22.084	-9.796	22.083	-15.691		22.078	0.595	22.08	0.038		22.08	0.393	22.088	-10.977		22.08	0.464	22.083	-8.818
22.112	0.32	22.112	-4.296	22.112	0.623		22.106	0.649	22.102	-5.305		22.108	-1.26	22.107	1.299		22.117	3.419	22.106	0.286		22.111	0.526	22.114	-9.804	22.112	-15.562		22.107	0.626	22.11	0.024		22.11	0.411	22.117	-10.998		22.11	0.441	22.112	-8.828
22.141	0.318	22.141	-4.302	22.141	0.607		22.135	0.657	22.132	-5.292		22.137	-1.347	22.137	1.29		22.147	3.288	22.135	0.268		22.141	0.495	22.143	-9.789	22.141	-15.506		22.137	0.625	22.139	0.027		22.139	0.416	22.147	-11.025		22.139	0.463	22.141	-8.839
22.17	0.35	22.171	-4.311	22.17	0.621		22.164	0.668	22.161	-5.312		22.167	-1.454	22.166	1.271		22.176	3.174	22.164	0.276		22.17	0.464	22.172	-9.796	22.17	-15.472		22.166	0.61	22.168	0.045		22.168	0.409	22.176	-11.023		22.168	0.496	22.17	-8.848
22.199	0.358	22.2	-4.312	22.199	0.63		22.193	0.656	22.19	-5.353		22.196	-1.577	22.195	1.255		22.205	3.095	22.194	0.277		22.199	0.47	22.201	-9.785	22.199	-15.381		22.195	0.594	22.197	0.019		22.197	0.41	22.205	-11.001		22.197	0.48	22.199	-8.845
22.229	0.346	22.229	-4.306	22.229	0.612		22.223	0.642	22.219	-5.342		22.225	-1.673	22.224	1.249		22.234	3.017	22.223	0.267		22.228	0.487	22.23	-9.774	22.229	-15.272		22.224	0.58	22.226	-0.051		22.226	0.414	22.234	-11.014		22.226	0.461	22.229	-8.85
22.258	0.336	22.258	-4.298	22.258	0.599		22.252	0.624	22.248	-5.316		22.254	-1.754	22.253	1.212		22.263	2.916	22.252	0.239		22.257	0.491	22.26	-9.792	22.258	-15.162		22.253	0.574	22.256	-0.077		22.256	0.405	22.263	-11.014		22.256	0.473	22.258	-8.891
22.287	0.314	22.287	-4.339	22.287	0.556		22.281	0.597	22.278	-5.314		22.283	-1.823	22.283	1.17		22.293	2.807	22.281	0.223		22.287	0.468	22.289	-9.845	22.287	-15.029		22.283	0.569	22.285	-0.056		22.285	0.383	22.293	-11.01		22.285	0.479	22.287	-8.922
22.316	0.315	22.317	-4.364	22.316	0.551		22.31	0.607	22.307	-5.323		22.313	-1.92	22.312	1.155		22.322	2.694	22.31	0.209		22.316	0.444	22.318	-9.857	22.316	-14.903		22.312	0.586	22.314	-0.028		22.314	0.366	22.322	-11.025		22.314	0.437	22.316	-8.893
22.346	0.292	22.346	-4.409	22.346	0.581		22.339	0.608	22.336	-5.361		22.342	-2.009	22.341	1.122		22.351	2.592	22.34	0.202		22.345	0.431	22.347	-9.854	22.346	-14.698		22.341	0.575	22.343	-0.033		22.343	0.361	22.351	-11.012		22.343	0.413	22.346	-8.903
22.375	0.285	22.375	-4.429	22.375	0.58		22.369	0.575	22.365	-5.4		22.371	-2.119	22.37	1.089		22.38	2.528	22.369	0.201		22.374	0.419	22.376	-9.87	22.375	-14.591		22.37	0.554	22.372	-0.066		22.372	0.367	22.38	-10.996		22.372	0.413	22.375	-8.93
22.404	0.286	22.404	-4.458	22.404	0.549		22.398	0.573	22.394	-5.4		22.4	-2.234	22.399	1.097		22.41	2.454	22.398	0.209		22.403	0.393	22.406	-9.886	22.404	-14.538		22.399	0.539	22.402	-0.092		22.402	0.361	22.41	-10.989		22.402	0.395	22.404	-8.947
22.433	0.259	22.433	-4.466	22.433	0.516		22.427	0.55	22.424	-5.379		22.43	-2.315	22.429	1.104		22.439	2.336	22.427	0.2		22.433	0.373	22.435	-9.91	22.433	-14.431		22.429	0.507	22.431	-0.085		22.431	0.332	22.439	-10.978		22.431	0.36	22.433	-8.962
22.462	0.248	22.463	-4.473	22.462	0.486		22.456	0.558	22.453	-5.371		22.459	-2.364	22.458	1.081		22.468	2.224	22.456	0.197		22.462	0.369	22.464	-9.977	22.462	-14.298		22.458	0.502	22.46	-0.082		22.46	0.312	22.468	-10.948		22.46	0.341	22.462	-8.976
22.492	0.232	22.492	-4.477	22.492	0.5		22.485	0.605	22.482	-5.356		22.488	-2.422	22.487	1.076		22.497	2.173	22.486	0.198		22.491	0.328	22.493	-10.026	22.492	-14.167		22.487	0.52	22.489	-0.069		22.489	0.317	22.497	-10.957		22.489	0.307	22.492	-8.941
22.521	0.234	22.521	-4.488	22.521	0.496		22.515	0.619	22.511	-5.357		22.517	-2.488	22.516	1.106		22.526	2.112	22.515	0.223		22.52	0.306	22.523	-10.052	22.521	-14		22.516	0.52	22.519	-0.029		22.519	0.331	22.526	-10.993		22.519	0.326	22.521	-8.924
22.55	0.227	22.55	-4.488	22.55	0.458		22.544	0.582	22.54	-5.383		22.546	-2.579	22.545	1.114		22.556	2.059	22.544	0.233		22.55	0.324	22.552	-10.033	22.55	-13.814		22.545	0.503	22.548	-0.036		22.548	0.311	22.556	-10.997		22.548	0.338	22.55	-8.901
22.579	0.191	22.58	-4.488	22.579	0.44		22.573	0.55	22.57	-5.417		22.576	-2.661	22.575	1.08		22.585	1.993	22.573	0.218		22.579	0.326	22.581	-10.066	22.579	-13.664		22.575	0.473	22.577	-0.059		22.577	0.298	22.585	-10.991		22.577	0.284	22.579	-8.905
22.608	0.147	22.609	-4.471	22.608	0.412		22.602	0.533	22.599	-5.412		22.605	-2.745	22.604	1.023		22.614	1.899	22.602	0.179		22.608	0.374	22.61	-10.078	22.608	-13.497		22.604	0.424	22.606	-0.05		22.606	0.274	22.614	-11.014		22.606	0.24	22.608	-8.909
22.638	0.106	22.638	-4.455	22.638	0.388		22.631	0.521	22.628	-5.423		22.634	-2.825	22.633	0.991		22.643	1.792	22.632	0.149		22.637	0.366	22.639	-10.108	22.638	-13.354		22.633	0.371	22.635	-0.068		22.635	0.237	22.643	-11.023		22.635	0.22	22.638	-8.915
22.667	0.075	22.667	-4.462	22.667	0.377		22.661	0.508	22.657	-5.406		22.663	-2.893	22.662	0.977		22.673	1.697	22.661	0.153		22.666	0.306	22.669	-10.161	22.667	-13.218		22.662	0.35	22.665	-0.086		22.665	0.186	22.673	-11.02		22.665	0.187	22.667	-8.942
22.696	0.046	22.696	-4.466	22.696	0.378		22.69	0.512	22.686	-5.426		22.692	-2.968	22.691	1.001		22.702	1.625	22.69	0.171		22.696	0.22	22.698	-10.216	22.696	-13.083		22.691	0.366	22.694	-0.108		22.694	0.145	22.702	-11.026		22.694	0.15	22.696	-8.945
22.725	0.041	22.726	-4.459	22.725	0.348		22.719	0.505	22.716	-5.45		22.722	-3.047	22.721	1.003		22.731	1.584	22.719	0.152		22.725	0.175	22.727	-10.234	22.725	-12.921		22.721	0.355	22.723	-0.123		22.723	0.135	22.731	-11.022		22.723	0.1	22.725	-8.945
22.754	0.082	22.755	-4.459	22.754	0.311		22.748	0.513	22.745	-5.422		22.751	-3.078	22.75	0.978		22.76	1.55	22.748	0.143		22.754	0.168	22.756	-10.233	22.754	-12.759		22.75	0.326	22.752	-0.116		22.752	0.114	22.76	-10.948		22.752	0.08	22.754	-8.937
22.784	0.113	22.784	-4.465	22.784	0.333		22.778	0.526	22.774	-5.343		22.78	-3.071	22.779	1.013		22.789	1.55	22.778	0.217		22.783	0.146	22.785	-10.257	22.784	-12.574		22.779	0.404	22.781	-0.079		22.781	0.165	22.789	-10.902		22.781	0.082	22.784	-8.925
22.813	0.109	22.813	-4.466	22.813	0.371		22.807	0.581	22.803	-5.281		22.809	-3.105	22.808	1.064		22.819	1.563	22.807	0.269		22.812	0.134	22.815	-10.222	22.813	-12.359		22.808	0.47	22.811	0.002		22.811	0.264	22.819	-10.893		22.811	0.113	22.813	-8.888
22.842	0.121	22.842	-4.454	22.842	0.403		22.836	0.653	22.832	-5.287		22.838	-3.167	22.837	1.083		22.848	1.504	22.836	0.307		22.842	0.211	22.844	-10.162	22.842	-12.164		22.837	0.496	22.84	0.069		22.84	0.276	22.848	-10.888		22.84	0.168	22.842	-8.825
22.871	0.101	22.872	-4.453	22.871	0.387		22.865	0.665	22.861	-5.317		22.868	-3.234	22.867	1.079		22.877	1.447	22.865	0.333		22.871	0.316	22.873	-10.12	22.871	-11.965		22.867	0.489	22.869	0.078		22.869	0.264	22.877	-10.894		22.869	0.171	22.871	-8.795
22.901	0.081	22.901	-4.465	22.901	0.377		22.894	0.64	22.891	-5.361		22.897	-3.307	22.896	1.086		22.906	1.416	22.894	0.328		22.9	0.335	22.902	-10.112	22.901	-11.799		22.896	0.474	22.898	0.06		22.898	0.24	22.906	-10.887		22.898	0.146	22.901	-8.768
22.93	0.06	22.93	-4.463	22.93	0.367		22.924	0.643	22.92	-5.385		22.926	-3.355	22.925	1.079		22.935	1.394	22.924	0.286		22.929	0.361	22.932	-10.13	22.93	-11.649		22.925	0.464	22.927	0.045		22.927	0.236	22.935	-10.875		22.927	0.114	22.93	-8.752
22.959	0.06	22.959	-4.458	22.959	0.341		22.953	0.646	22.949	-5.375		22.955	-3.364	22.954	1.069		22.965	1.33	22.953	0.287		22.958	0.335	22.961	-10.14	22.959	-11.486		22.954	0.429	22.957	0.029		22.957	0.24	22.965	-10.865		22.957	0.078	22.959	-8.77
22.988	0.077	22.988	-4.461	22.988	0.292		22.982	0.635	22.978	-5.347		22.984	-3.391	22.983	1.018		22.994	1.252	22.982	0.283		22.988	0.325	22.99	-10.134	22.988	-11.294		22.983	0.402	22.986	0.053		22.986	0.247	22.994	-10.869		22.986	0.094	22.988	-8.774
23.017	0.061	23.018	-4.457	23.017	0.293		23.011	0.611	23.007	-5.356		23.014	-3.466	23.013	0.994		23.023	1.201	23.011	0.283		23.017	0.336	23.019	-10.126	23.017	-11.106		23.013	0.415	23.015	0.074		23.015	0.236	23.023	-10.876		23.015	0.133	23.017	-8.764
23.047	0.027	23.047	-4.445	23.047	0.302		23.04	0.631	23.037	-5.39		23.043	-3.544	23.042	0.981		23.052	1.137	23.04	0.266		23.046	0.332	23.048	-10.117	23.047	-10.929		23.042	0.441	23.044	0.077		23.044	0.215	23.052	-10.876		23.044	0.15	23.047	-8.766
23.076	0.031	23.076	-4.427	23.076	0.288		23.07	0.649	23.066	-5.454		23.072	-3.586	23.071	1.004		23.082	1.117	23.07	0.244		23.075	0.306	23.078	-10.134	23.076	-10.778		23.071	0.418	23.073	0.054		23.073	0.22	23.082	-10.874		23.073	0.144	23.076	-8.78
23.105	0.046	23.105	-4.418	23.105	0.255		23.099	0.618	23.095	-5.484		23.101	-3.608	23.1	0.982		23.111	1.107	23.099	0.261		23.105	0.306	23.107	-10.143	23.105	-10.622		23.1	0.413	23.103	0.039		23.103	0.215	23.111	-10.864		23.103	0.154	23.105	-8.788
23.134	0.047	23.135	-4.441	23.134	0.221		23.128	0.584	23.124	-5.43		23.13	-3.625	23.13	0.972		23.14	1.056	23.128	0.268		23.134	0.317	23.136	-10.119	23.134	-10.434		23.13	0.412	23.132	0.017		23.132	0.227	23.14	-10.882		23.132	0.159	23.134	-8.799
23.163	0.014	23.164	-4.441	23.163	0.234		23.157	0.568	23.153	-5.385		23.16	-3.662	23.159	0.94		23.169	0.982	23.157	0.255		23.163	0.335	23.165	-10.085	23.163	-10.278		23.159	0.405	23.161	0.015		23.161	0.254	23.169	-10.91		23.161	0.124	23.163	-8.791
23.193	0.009	23.193	-4.457	23.193	0.245		23.186	0.585	23.183	-5.42		23.189	-3.693	23.188	0.896		23.198	0.913	23.186	0.229		23.192	0.371	23.194	-10.106	23.193	-10.171		23.188	0.386	23.19	0.055		23.19	0.263	23.198	-10.921		23.19	0.128	23.193	-8.793
23.222	0.019	23.222	-4.463	23.222	0.218		23.216	0.584	23.212	-5.465		23.218	-3.744	23.217	0.879		23.228	0.891	23.216	0.2		23.221	0.388	23.224	-10.139	23.222	-10.066		23.217	0.38	23.219	0.089		23.219	0.241	23.228	-10.94		23.219	0.168	23.222	-8.807
23.251	0.039	23.251	-4.458	23.251	0.163		23.245	0.559	23.241	-5.478		23.247	-3.811	23.246	0.872		23.257	0.872	23.245	0.177		23.251	0.374	23.253	-10.145	23.251	-9.932		23.246	0.398	23.249	0.059		23.249	0.227	23.257	-10.993		23.249	0.146	23.251	-8.831
23.28	0.006	23.281	-4.446	23.28	0.134		23.274	0.558	23.27	-5.486		23.276	-3.847	23.276	0.819		23.286	0.804	23.274	0.141		23.28	0.356	23.282	-10.143	23.28	-9.778		23.276	0.381	23.278	-0.014		23.278	0.199	23.286	-11.045		23.278	0.135	23.28	-8.836
23.309	-0.034	23.31	-4.418	23.309	0.09		23.303	0.558	23.299	-5.542		23.306	-3.873	23.305	0.723		23.315	0.713	23.303	0.074		23.309	0.328	23.311	-10.193	23.309	-9.618		23.305	0.344	23.307	-0.052		23.307	0.157	23.315	-11.072		23.307	0.132	23.309	-8.838
23.339	-0.053	23.339	-4.428	23.339	0.045		23.332	0.517	23.329	-5.579		23.335	-3.893	23.334	0.654		23.345	0.664	23.332	0.055		23.338	0.277	23.34	-10.229	23.339	-9.564		23.334	0.312	23.336	-0.052		23.336	0.157	23.345	-11.093		23.336	0.116	23.339	-8.883
23.368	-0.054	23.368	-4.447	23.368	0.005		23.362	0.456	23.358	-5.603		23.364	-3.925	23.363	0.642		23.374	0.643	23.362	0.052		23.367	0.242	23.37	-10.259	23.368	-9.519		23.363	0.33	23.366	-0.069		23.366	0.171	23.374	-11.108		23.366	0.108	23.368	-8.926
23.397	-0.037	23.397	-4.451	23.397	-0.011		23.391	0.456	23.387	-5.626		23.393	-3.952	23.392	0.668		23.403	0.595	23.391	0.04		23.397	0.23	23.399	-10.283	23.397	-9.462		23.392	0.332	23.395	-0.053		23.395	0.162	23.403	-11.104		23.395	0.108	23.397	-8.915
23.426	-0.034	23.427	-4.454	23.426	-0.028		23.42	0.448	23.416	-5.611		23.422	-3.976	23.422	0.654		23.432	0.557	23.42	0.047		23.426	0.229	23.428	-10.269	23.426	-9.377		23.422	0.304	23.424	-0.066		23.424	0.152	23.432	-11.085		23.424	0.085	23.426	-8.899
23.456	-0.026	23.456	-4.448	23.456	-0.031		23.449	0.438	23.445	-5.61		23.452	-3.995	23.451	0.654		23.461	0.542	23.449	0.044		23.455	0.215	23.457	-10.274	23.456	-9.283		23.451	0.297	23.453	-0.072		23.453	0.158	23.461	-11.072		23.453	0.082	23.456	-8.915
23.485	-0.026	23.485	-4.446	23.485	-0.038		23.478	0.464	23.475	-5.643		23.481	-4.004	23.48	0.653		23.491	0.548	23.478	0.054		23.484	0.206	23.487	-10.239	23.485	-9.235		23.48	0.308	23.482	-0.072		23.482	0.17	23.491	-11.071		23.482	0.103	23.485	-8.931
23.514	-0.013	23.514	-4.447	23.514	-0.061		23.508	0.437	23.504	-5.655		23.51	-4.005	23.509	0.619		23.52	0.544	23.508	0.064		23.513	0.196	23.516	-10.237	23.514	-9.185		23.509	0.288	23.512	-0.085		23.512	0.161	23.52	-11.09		23.512	0.115	23.514	-8.936
23.543	-0.013	23.543	-4.454	23.543	-0.086		23.537	0.396	23.533	-5.675		23.539	-4.015	23.538	0.601		23.549	0.531	23.537	0.05		23.543	0.219	23.545	-10.254	23.543	-9.127		23.538	0.29	23.541	-0.08		23.541	0.144	23.549	-11.106		23.541	0.13	23.543	-8.942
23.572	-0.029	23.573	-4.485	23.572	-0.107		23.566	0.41	23.562	-5.664		23.569	-4.06	23.568	0.613		23.578	0.513	23.566	0.05		23.572	0.234	23.574	-10.29	23.572	-9.075		23.568	0.307	23.57	-0.086		23.57	0.153	23.578	-11.102		23.57	0.147	23.572	-8.955
23.602	-0.047	23.602	-4.509	23.602	-0.102		23.595	0.423	23.591	-5.645		23.598	-4.073	23.597	0.615		23.607	0.489	23.595	0.028		23.601	0.231	23.603	-10.286	23.602	-9.05		23.597	0.3	23.599	-0.098		23.599	0.175	23.607	-11.098		23.599	0.112	23.602	-8.951
23.631	-0.048	23.631	-4.517	23.631	-0.089		23.624	0.398	23.621	-5.645		23.627	-4.079	23.626	0.615		23.637	0.486	23.624	0.031		23.63	0.251	23.633	-10.234	23.631	-9.021		23.626	0.287	23.628	-0.154		23.628	0.18	23.637	-11.091		23.628	0.099	23.631	-8.974
23.66	-0.058	23.66	-4.528	23.66	-0.078		23.654	0.412	23.65	-5.68		23.656	-4.096	23.655	0.6		23.666	0.483	23.654	0.015		23.659	0.2	23.662	-10.216	23.66	-8.977		23.655	0.29	23.658	-0.151		23.658	0.197	23.666	-11.097		23.658	0.1	23.66	-8.995
23.689	-0.076	23.69	-4.535	23.689	-0.076		23.683	0.41	23.679	-5.699		23.685	-4.112	23.684	0.586		23.695	0.475	23.683	-0.012		23.689	0.168	23.691	-10.246	23.689	-8.972		23.684	0.308	23.687	-0.11		23.687	0.177	23.695	-11.097		23.687	0.09	23.689	-9.014
23.718	-0.105	23.719	-4.548	23.718	-0.085		23.712	0.402	23.708	-5.694		23.715	-4.119	23.714	0.56		23.724	0.479	23.712	0.026		23.718	0.18	23.72	-10.275	23.718	-8.999		23.714	0.305	23.716	-0.108		23.716	0.148	23.724	-11.102		23.716	0.104	23.718	-8.991
23.748	-0.06	23.748	-4.515	23.748	-0.129		23.741	0.396	23.737	-5.685		23.744	-4.118	23.743	0.57		23.754	0.465	23.741	0.035		23.747	0.209	23.749	-10.255	23.748	-9.002		23.743	0.274	23.745	-0.123		23.745	0.136	23.754	-11.107		23.745	0.113	23.748	-8.99
23.777	-0.047	23.777	-4.466	23.777	-0.157		23.77	0.412	23.767	-5.683		23.773	-4.14	23.772	0.586		23.783	0.426	23.77	0.038		23.776	0.231	23.779	-10.271	23.777	-9.033		23.772	0.291	23.774	-0.126		23.774	0.155	23.783	-11.14		23.774	0.109	23.777	-9.004
23.806	-0.051	23.806	-4.411	23.806	-0.142		23.8	0.41	23.796	-5.675		23.802	-4.13	23.801	0.592		23.812	0.398	23.8	0.037		23.806	0.214	23.808	-10.279	23.806	-9.056		23.801	0.292	23.804	-0.133		23.804	0.142	23.812	-11.158		23.804	0.092	23.806	-9.002
23.835	-0.063	23.836	-4.379	23.835	-0.139		23.829	0.4	23.825	-5.702		23.831	-4.129	23.83	0.571		23.841	0.404	23.829	0.037		23.835	0.187	23.837	-10.287	23.835	-9.098		23.83	0.273	23.833	-0.133		23.833	0.145	23.841	-11.132		23.833	0.093	23.835	-9.003
23.864	-0.099	23.865	-4.36	23.864	-0.16		23.858	0.375	23.854	-5.734		23.861	-4.145	23.86	0.554		23.87	0.408	23.858	0.017		23.864	0.176	23.866	-10.292	23.864	-9.165		23.86	0.292	23.862	-0.106		23.862	0.16	23.87	-11.11		23.862	0.097	23.864	-9.006
23.894	-0.108	23.894	-4.362	23.894	-0.18		23.887	0.378	23.883	-5.744		23.89	-4.145	23.889	0.548		23.9	0.386	23.887	0.027		23.893	0.186	23.896	-10.279	23.894	-9.193		23.889	0.301	23.891	-0.115		23.891	0.158	23.9	-11.133		23.891	0.097	23.894	-9.001
23.923	-0.094	23.923	-4.378	23.923	-0.19		23.916	0.391	23.913	-5.742		23.919	-4.194	23.918	0.538		23.929	0.392	23.917	0.027		23.922	0.198	23.925	-10.282	23.923	-9.221		23.918	0.288	23.92	-0.118		23.92	0.142	23.929	-11.14		23.92	0.103	23.923	-8.998
23.952	-0.098	23.952	-4.397	23.952	-0.192		23.946	0.398	23.942	-5.71		23.948	-4.209	23.947	0.542		23.958	0.387	23.946	0.015		23.952	0.181	23.954	-10.315	23.952	-9.273		23.947	0.278	23.95	-0.109		23.95	0.133	23.958	-11.152		23.95	0.1	23.952	-8.989
23.981	-0.103	23.982	-4.406	23.981	-0.181		23.975	0.39	23.971	-5.709		23.977	-4.194	23.976	0.558		23.987	0.368	23.975	0.016		23.981	0.18	23.983	-10.307	23.981	-9.322		23.976	0.273	23.979	-0.119		23.979	0.125	23.987	-11.136		23.979	0.086	23.981	-8.984
24.011	-0.117	24.011	-4.412	24.011	-0.158		24.004	0.401	24	-5.728		24.007	-4.177	24.006	0.536		24.017	0.365	24.004	0.029		24.01	0.179	24.012	-10.296	24.011	-9.365		24.006	0.278	24.008	-0.105		24.008	0.095	24.017	-11.136		24.008	0.068	24.011	-8.977
24.04	-0.158	24.04	-4.4	24.04	-0.184		24.033	0.386	24.029	-5.741		24.036	-4.185	24.035	0.473		24.046	0.358	24.033	0.031		24.039	0.181	24.042	-10.292	24.04	-9.415		24.035	0.264	24.037	-0.097		24.037	0.079	24.046	-11.145		24.037	0.081	24.04	-8.98
24.069	-0.148	24.069	-4.398	24.069	-0.208		24.062	0.373				24.065	-4.211	24.064	0.463		24.075	0.341	24.063	0.047		24.068	0.203	24.071	-10.305	24.069	-9.506		24.064	0.244	24.066	-0.109		24.066	0.087	24.075	-11.149		24.066	0.095	24.069	-9.009
24.098	-0.122	24.098	-4.418	24.098	-0.223		24.092	0.379				24.094	-4.203	24.093	0.482		24.104	0.349	24.092	0.047		24.098	0.199	24.1	-10.333	24.098	-9.579		24.093	0.235	24.096	-0.114		24.096	0.101	24.104	-11.155		24.096	0.113	24.098	-9.013
24.127	-0.09	24.128	-4.418	24.127	-0.2		24.121	0.382				24.123	-4.194	24.122	0.499		24.133	0.395	24.121	0.046		24.127	0.175	24.129	-10.334	24.127	-9.673		24.122	0.259	24.125	-0.107		24.125	0.12	24.133	-11.117		24.125	0.103	24.127	-9.029
24.157	-0.09	24.157	-4.421	24.157	-0.173							24.153	-4.203	24.152	0.539		24.163	0.394	24.15	0.08		24.156	0.158	24.158	-10.309	24.157	-9.769		24.152	0.284	24.154	-0.096		24.154	0.143	24.163	-11.09		24.154	0.109	24.157	-9.027
24.186	-0.113	24.186	-4.425	24.186	-0.161							24.182	-4.222	24.181	0.55		24.192	0.352	24.179	0.107		24.185	0.168	24.188	-10.293	24.186	-9.851		24.181	0.276	24.183	-0.077		24.183	0.161	24.192	-11.078		24.183	0.116	24.186	-9.017
24.215	-0.123	24.215	-4.442	24.215	-0.188							24.211	-4.228	24.21	0.532		24.221	0.345	24.209	0.096		24.214	0.21	24.217	-10.292	24.215	-9.901		24.21	0.276	24.213	-0.073		24.213	0.167	24.221	-11.083		24.213	0.091	24.215	-8.985
24.244	-0.13	24.245	-4.455	24.244	-0.216							24.24	-4.245	24.239	0.505		24.25	0.333	24.238	0.069		24.244	0.204	24.246	-10.311	24.244	-9.969		24.239	0.265	24.242	-0.083		24.242	0.157	24.25	-11.129		24.242	0.087	24.244	-8.983
24.273	-0.148	24.274	-4.458	24.273	-0.235							24.269	-4.291	24.268	0.48		24.279	0.318	24.267	0.051		24.273	0.203	24.275	-10.327	24.273	-10.069		24.268	0.254	24.271	-0.13		24.271	0.138	24.279	-11.158		24.271	0.081	24.273	-9.017
24.303	-0.162	24.303	-4.479	24.303	-0.261							24.299	-4.302	24.298	0.468		24.309	0.326	24.296	0.023		24.302	0.18	24.304	-10.344	24.303	-10.175		24.298	0.229	24.3	-0.156		24.3	0.102	24.309	-11.16		24.3	0.047	24.303	-9.037
24.332	-0.19	24.332	-4.505	24.332	-0.265							24.328	-4.286	24.327	0.446		24.338	0.3	24.325	-0.022		24.331	0.155	24.334	-10.373	24.332	-10.282		24.327	0.203	24.329	-0.171		24.329	0.082	24.338	-11.154		24.329	0.035	24.332	-9.073
24.361	-0.2	24.361	-4.538	24.361	-0.263							24.357	-4.267	24.356	0.439		24.367	0.297	24.355	-0.049		24.36	0.149	24.363	-10.387	24.361	-10.366		24.356	0.194	24.359	-0.158		24.359	0.074	24.367	-11.158		24.359	0.042	24.361	-9.109
24.39	-0.148	24.391	-4.574	24.39	-0.268							24.386	-4.245	24.385	0.418		24.396	0.301	24.384	-0.045		24.39	0.113	24.392	-10.413	24.39	-10.474		24.385	0.182	24.388	-0.136		24.388	0.082	24.396	-11.11		24.388	0.05	24.39	-9.096
24.419	-0.045	24.42	-4.628	24.419	-0.275							24.415	-4.169	24.414	0.479		24.426	0.367	24.413	0.002		24.419	0.119	24.421	-10.416	24.419	-10.56		24.414	0.236	24.417	-0.134		24.417	0.171	24.426	-11.083		24.417	0.069	24.419	-9.075
24.449	0.025	24.449	-4.667	24.449	-0.226							24.445	-4.1	24.444	0.551		24.455	0.436	24.442	0.094		24.448	0.158	24.451	-10.321	24.449	-10.599		24.444	0.31	24.446	-0.081		24.446	0.252	24.455	-11.058		24.446	0.119	24.449	-9.018
24.478	0.009	24.478	-4.686	24.478	-0.168							24.474	-4.109	24.473	0.604		24.484	0.433	24.471	0.155		24.477	0.245	24.48	-10.246	24.478	-10.633		24.473	0.352	24.475	-0.008		24.475	0.278	24.484	-11.063		24.475	0.176	24.478	-8.937
24.507	-0.013	24.507	-4.672	24.507	-0.175							24.503	-4.135	24.502	0.619		24.513	0.417	24.501	0.141		24.507	0.343	24.509	-10.24	24.507	-10.69		24.502	0.351	24.505	0		24.505	0.251	24.513	-11.071		24.505	0.209	24.507	-8.917
24.536	-0.033	24.537	-4.677	24.536	-0.184							24.532	-4.139	24.531	0.599		24.542	0.409	24.53	0.126		24.536	0.35	24.538	-10.243	24.536	-10.793		24.531	0.321	24.534	-0.036		24.534	0.215	24.542	-11.073		24.534	0.227	24.536	-8.914
24.565	-0.042	24.566	-4.704	24.565	-0.193							24.561	-4.133	24.561	0.565		24.572	0.388	24.559	0.087		24.565	0.351	24.567	-10.255	24.565	-10.905		24.561	0.286	24.563	-0.045		24.563	0.215	24.572	-11.06		24.563	0.207	24.565	-8.903
24.595	-0.028	24.595	-4.723	24.595	-0.2							24.591	-4.14	24.59	0.547		24.601	0.382	24.588	0.057		24.594	0.354	24.597	-10.259	24.595	-11.018		24.59	0.28	24.592	-0.028		24.592	0.236	24.601	-11.055		24.592	0.179	24.595	-8.906
24.624	-0.007	24.624	-4.713	24.624	-0.202							24.62	-4.165	24.619	0.553		24.63	0.386	24.617	0.048		24.623	0.344	24.626	-10.247	24.624	-11.114		24.619	0.326	24.621	0.016		24.621	0.234	24.63	-11.059		24.621	0.175	24.624	-8.906
24.653	-0.016	24.653	-4.691	24.653	-0.198							24.649	-4.173	24.648	0.533		24.659	0.389	24.647	0.055		24.653	0.338	24.655	-10.235	24.653	-11.221		24.648	0.377	24.651	0.008		24.651	0.223	24.659	-11.06		24.651	0.19	24.653	-8.895
24.682	-0.049	24.683	-4.681	24.682	-0.2							24.678	-4.175	24.677	0.496		24.689	0.385	24.676	0.083		24.682	0.354	24.684	-10.225	24.682	-11.313		24.677	0.375	24.68	-0.008		24.68	0.225	24.689	-11.057		24.68	0.201	24.682	-8.896
24.712	-0.083	24.712	-4.691	24.712	-0.231							24.708	-4.159	24.707	0.499		24.718	0.402	24.705	0.084		24.711	0.332	24.713	-10.218	24.712	-11.41		24.707	0.317	24.709	-0.018		24.709	0.24	24.718	-11.067		24.709	0.194	24.712	-8.91
24.741	-0.063	24.741	-4.701	24.741	-0.238							24.737	-4.142	24.736	0.488		24.747	0.42	24.734	0.071		24.74	0.312			24.741	-11.513		24.736	0.275	24.738	-0.032		24.738	0.247	24.747	-11.079		24.738	0.167	24.741	-8.928
24.77	-0.031	24.77	-4.723	24.77	-0.26							24.766	-4.156	24.765	0.475		24.776	0.393	24.763	0.061		24.769	0.316			24.77	-11.625		24.765	0.285	24.767	-0.04		24.767	0.254	24.776	-11.065		24.767	0.169	24.77	-8.934
24.799	-0.052	24.799	-4.748	24.799	-0.249							24.795	-4.169	24.794	0.499		24.805	0.348	24.793	0.052		24.799	0.348			24.799	-11.723		24.794	0.337	24.797	-0.027		24.797	0.235	24.805	-11.078		24.797	0.169	24.799	-8.903
24.828	-0.105	24.829	-4.735	24.828	-0.227							24.824	-4.176	24.823	0.492		24.835	0.336	24.822	0.06		24.828	0.35			24.828	-11.804		24.823	0.38	24.826	-0.037		24.826	0.195	24.835	-11.1		24.826	0.155	24.828	-8.924
24.858	-0.121	24.858	-4.71	24.858	-0.224							24.854	-4.195	24.853	0.459		24.864	0.329	24.851	0.065		24.857	0.32			24.858	-11.914		24.853	0.365	24.855	-0.057		24.855	0.181	24.864	-11.09		24.855	0.13	24.858	-8.946
24.887	-0.123	24.887	-4.712	24.887	-0.235							24.883	-4.221	24.882	0.429		24.893	0.329	24.88	0.057		24.886	0.286			24.887	-12.047		24.882	0.309	24.884	-0.092		24.884	0.16	24.893	-11.101		24.884	0.087	24.887	-8.956
24.916	-0.145	24.916	-4.737	24.916	-0.232							24.912	-4.284	24.911	0.399		24.922	0.308	24.909	0.013		24.915	0.265			24.916	-12.177		24.911	0.28	24.913	-0.124		24.913	0.111	24.922	-11.157		24.913	0.061	24.916	-8.985
24.945	-0.177	24.946	-4.748	24.945	-0.294							24.941	-4.335	24.94	0.363		24.951	0.235				24.945	0.269			24.945	-12.307		24.94	0.218	24.943	-0.165		24.943	0.082	24.951	-11.201		24.943	0.032	24.945	-9.016
24.974	-0.209	24.975	-4.747	24.974	-0.361							24.97	-4.335	24.969	0.344		24.981	0.177				24.974	0.23			24.974	-12.436		24.969	0.213	24.972	-0.182		24.972	0.073	24.981	-11.218		24.972	0.018	24.974	-9.044
25.004	-0.226	25.004	-4.761	25.004	-0.389							25	-4.329	24.999	0.334		25.01	0.147				25.003	0.163			25.004	-12.537		24.999	0.225	25.001	-0.204		25.001	0.069	25.01	-11.195		25.001	0	25.004	-9.094
25.033	-0.246	25.033	-4.784	25.033	-0.364							25.029	-4.333	25.028	0.333		25.039	0.173				25.032	0.138			25.033	-12.654		25.028	0.254	25.03	-0.212		25.03	0.05	25.039	-11.189		25.03	-0.027	25.033	-9.126
25.062	-0.252	25.062	-4.774	25.062	-0.38									25.057	0.31		25.068	0.194											25.06	0.032	25.068	-11.185		25.06	-0.024	25.062	-9.121		25.062	-12.737	25.057	0.247
25.091	-0.251	25.092	-4.775	25.091	-0.394									25.086	0.295		25.098	0.214											25.089	0.042	25.098	-11.196		25.089	-0.025	25.091	-9.099		25.091	-12.821	25.086	0.237
25.12	-0.226	25.121	-4.755	25.12	-0.385									25.115	0.289		25.127	0.197											25.118	0.04	25.127	-11.197		25.118	-0.006	25.12	-9.085		25.12	-12.938	25.115	0.211
25.15	-0.204	25.15	-4.754	25.15	-0.39									25.145	0.304		25.156	0.173											25.147	0.023	25.156	-11.203		25.147	-0.006	25.15	-9.08		25.15	-13.069	25.145	0.198
25.179	-0.205	25.179	-4.746	25.179	-0.387									25.174	0.313		25.185	0.141											25.176	0.025	25.185	-11.203		25.176	-0.02	25.179	-9.084		25.179	-13.144	25.174	0.216
25.208	-0.221	25.208	-4.778	25.208	-0.403									25.203	0.301		25.214	0.152											25.206	0.033	25.214	-11.201		25.206	-0.03	25.208	-9.094		25.208	-13.232	25.203	0.213
25.237	-0.227	25.238	-4.776	25.237	-0.438									25.232	0.299		25.244	0.181											25.235	0.03	25.244	-11.186		25.235	-0.023	25.237	-9.074		25.237	-13.294	25.232	0.177
25.267	-0.226	25.267	-4.788	25.267	-0.432									25.261	0.288		25.273	0.18											25.264	0.035	25.273	-11.187		25.264	-0.003	25.267	-9.08		25.267	-13.39	25.261	0.152
25.296	-0.244	25.296	-4.802	25.296	-0.446									25.291	0.295		25.302	0.165											25.293	0.035	25.302	-11.202		25.293	-0.032	25.296	-9.119		25.296	-13.494	25.291	0.159
25.325	-0.236	25.325	-4.814	25.325	-0.452									25.32	0.293		25.331	0.13											25.322	0.034	25.331	-11.2		25.322	-0.029	25.325	-9.12		25.325	-13.593	25.32	0.152
25.354	-0.223	25.354	-4.808	25.354	-0.426									25.349	0.299		25.361	0.111											25.352	0.054	25.361	-11.174		25.352	-0.032	25.354	-9.111		25.354	-13.673	25.349	0.155
25.383	-0.201	25.384	-4.793	25.383	-0.408									25.378	0.29		25.39	0.14											25.381	0.03	25.39	-11.169		25.381	-0.039	25.383	-9.09		25.383	-13.766	25.378	0.158
25.413	-0.203	25.413	-4.804	25.413	-0.415									25.407	0.285		25.419	0.17											25.41	-0.009	25.419	-11.182		25.41	-0.039	25.413	-9.081		25.413	-13.836	25.407	0.157
25.442	-0.213	25.442	-4.788	25.442	-0.449									25.437	0.274		25.448	0.187											25.439	-0.036	25.448	-11.201		25.439	-0.028	25.442	-9.097		25.442	-13.919	25.437	0.142
25.471	-0.197	25.471	-4.772	25.471	-0.477									25.466	0.29		25.477	0.17											25.468	-0.033	25.477	-11.207		25.468	-0.038	25.471	-9.116		25.471	-14.021	25.466	0.122
25.5	-0.198	25.501	-4.752	25.5	-0.463									25.495	0.27		25.507	0.141											25.498	-0.005	25.507	-11.205		25.498	-0.066	25.5	-9.106		25.5	-14.108	25.495	0.134
25.529	-0.202	25.53	-4.771	25.529	-0.426									25.524	0.268		25.536	0.139											25.527	0.026	25.536	-11.2		25.527	-0.079	25.529	-9.091		25.529	-14.196	25.524	0.146
25.559	-0.194	25.559	-4.769	25.559	-0.43									25.553	0.251		25.565	0.154											25.556	0.021	25.565	-11.182		25.556	-0.076	25.559	-9.096		25.559	-14.275	25.553	0.134
25.588	-0.178	25.588	-4.779	25.588	-0.408									25.583	0.238		25.594	0.16											25.585	0.016	25.594	-11.178		25.585	-0.059	25.588	-9.089		25.588	-14.357	25.583	0.146
25.617	-0.189	25.617	-4.797	25.617	-0.442									25.612	0.235		25.623	0.159											25.614	0.004	25.623	-11.171		25.614	-0.037	25.617	-9.088		25.617	-14.441	25.612	0.171
25.646	-0.188	25.647	-4.806	25.646	-0.483									25.641	0.253		25.653	0.16											25.644	0.02	25.653	-11.193		25.644	-0.046	25.646	-9.113		25.646	-14.515	25.641	0.178
25.675	-0.195	25.676	-4.826	25.675	-0.48									25.67	0.272		25.682	0.158											25.673	0.031	25.682	-11.186		25.673	-0.056	25.675	-9.114		25.675	-14.568	25.67	0.157
25.705	-0.198	25.705	-4.825	25.705	-0.46									25.699	0.242		25.711	0.151											25.702	0.052	25.711	-11.186		25.702	-0.054	25.705	-9.133		25.705	-14.648	25.699	0.136
25.734	-0.202	25.734	-4.836	25.734	-0.463									25.729	0.265		25.74	0.167											25.731	0.041	25.74	-11.161		25.731	-0.04	25.734	-9.129		25.734	-14.745	25.729	0.145
25.763	-0.18	25.763	-4.824	25.763	-0.449									25.758	0.301		25.77	0.194											25.76	0.031	25.77	-11.156		25.76	-0.042	25.763	-9.109		25.763	-14.836	25.758	0.178
25.792	-0.141	25.793	-4.796	25.792	-0.464									25.787	0.292		25.799	0.205											25.79	0.03	25.799	-11.16		25.79	-0.055	25.792	-9.108		25.792	-14.903	25.787	0.178
25.822	-0.125	25.822	-4.752	25.822	-0.469									25.816	0.267		25.828	0.216											25.819	0.053	25.828	-11.176		25.819	-0.048	25.822	-9.108		25.822	-14.948	25.816	0.17
25.851	-0.145	25.851	-4.721	25.851	-0.475									25.845	0.285		25.857	0.205											25.848	0.069	25.857	-11.183		25.848	0.004	25.851	-9.052		25.851	-15.01	25.845	0.172
25.88	-0.188	25.88	-4.726	25.88	-0.476									25.875	0.286		25.886	0.173											25.877	0.073	25.886	-11.206		25.877	0.004	25.88	-9.032		25.88	-15.089	25.875	0.181
25.909	-0.221	25.909	-4.723	25.909	-0.488									25.904	0.272		25.916	0.164											25.907	0.03	25.916	-11.183		25.907	-0.028	25.909	-9.035		25.909	-15.197	25.904	0.151
25.938	-0.222	25.939	-4.716	25.938	-0.484									25.933	0.244		25.945	0.147											25.936	-0.047	25.945	-11.162		25.936	-0.052	25.938	-9.052		25.938	-15.277	25.933	0.123
25.968	-0.212	25.968	-4.728	25.968	-0.487									25.962	0.232		25.974	0.143											25.965	-0.043	25.974	-11.185		25.965	-0.079	25.968	-9.101		25.968	-15.365	25.962	0.134
25.997	-0.205	25.997	-4.754	25.997	-0.485									25.992	0.24		26.003	0.154											25.994	-0.012	26.003	-11.184		25.994	-0.076	25.997	-9.118		25.997	-15.465	25.992	0.141
26.026	-0.193	26.026	-4.764	26.026	-0.481									26.021	0.239		26.033	0.18											26.023	0.016	26.033	-11.129		26.023	-0.101	26.026	-9.103		26.026	-15.545	26.021	0.129
26.055	-0.138	26.056	-4.77	26.055	-0.452									26.05	0.302		26.062	0.271											26.053	0.079	26.062	-11.049		26.053	-0.106	26.055	-9.106		26.055	-15.598	26.05	0.179
26.084	-0.1	26.085	-4.762	26.084	-0.41									26.079	0.372		26.091	0.347											26.082	0.157	26.091	-11		26.082	-0.05	26.084	-9.069		26.084	-15.645	26.079	0.23
26.114	-0.089	26.114	-4.753	26.114	-0.354									26.108	0.415		26.12	0.343											26.111	0.133	26.12	-11.01		26.111	0.017	26.114	-9.021		26.114	-15.68	26.108	0.277
26.143	-0.102	26.143	-4.751	26.143	-0.362									26.138	0.422		26.149	0.358											26.14	0.129	26.149	-11.013		26.14	0.054	26.143	-8.991		26.143	-15.713	26.138	0.301
26.172	-0.115	26.172	-4.739	26.172	-0.369									26.167	0.429														26.169	0.178				26.169	0.05	26.172	-8.988		26.172	-15.769	26.167	0.334
		26.202	-4.742
		26.231	-4.753
		26.26	-4.769
		26.289	-4.797
		26.318	-4.815
		26.348	-4.799
		26.377	-4.783
		26.406	-4.784
		26.435	-4.83
		26.464	-4.851
		26.494	-4.872
		26.523	-4.891
		26.552	-4.91
		26.581	-4.92
		26.611	-4.934
		26.64	-4.93
		26.669	-4.921
		26.698	-4.926
		26.727	-4.928
		26.757	-4.919
		26.786	-4.919
		26.815	-4.93
		26.844	-4.94
		26.873	-4.947
		26.903	-4.958
		26.932	-4.973
		26.961	-4.986
		26.99	-5.008
