# Supplementary material for: The CNK–HYP scaffolding complex promotes RAF activation by enhancing KSR–MEK interaction
Source: Nat Struct Mol Biol. 2024 Feb 22;31(7):1028–38. doi: 10.1038/s41594-024-01233-6 (PMC11257983; doi:10.1038/s41594-024-01233-6)
Supplement: Supplementary file 16 — Statistical source data. [file 41594_2024_1233_MOESM16_ESM.xlsx]

## Sheet: Feuil1
	Extended Data Fig. 7e GST pull-down (a.u.)
		CTL lane
	Lane #	2	3	4	5	6	7	8	9	10	11
	KSR levels	1	0.619269	0.66468	0.865187	0.716527	0.152437	0.0687325	0.154355	0.954366	0.789231
		1	0.77964	0.682355	0.999379	0.70091	0.109646	0.0333725	0.0806058	0.646706	0.805974
		1	0.639936	0.495347	0.964911	0.676234	0.161553	0.0919254	0.267573	1.14325	0.690706
		1	0.910095	0.197707	0.400733	0.400725	0.0521045	0.0276342	0.0518701	0.157372	0.138027
		1	0.978415	0.810247	1.12613	0.8538	0.175062	0.0858782	0.154962	0.927471	0.956256
	Mean		0.7543	0.6632	0.9889	0.7369	0.1497	0.06998	0.1644	0.9179	0.8105
	P value		0.0266	0.0013	0.9998	0.0155	<0,0001	<0,0001	<0,0001	0.881	0.1292
		CTL lane
	Lane #	2	3	4	5	6	7	8	9	10	11
	MEK levels	1	0.916849	0.703428	1.05617	0.876441	0.057415	0.0300751	0.168542	1.1728	1.22684
		1	0.795315	0.4072	1.34285	0.650985	0.123416	0.122991	0.115916	1.0788	1.69238
		1	0.703235	0.358059	0.59963	0.364516	0.0263435	0.0154774	0.0584534	0.624781	0.650071
		1	0.958306	0.429411	0.884614	0.859087	0.0990019	0.0178907	0.415076	0.988572	1.04121
		1	0.905254	0.771448	1.0345	0.841669	0.0116816	-0.0276701	0.00771398	0.912024	0.928392
	Mean		0.8302	0.56	1.008	0.6834	0.05471	0.03522	0.08766	0.9471	1.124
	P value		0.8472	0.0485	>0,9999	0.2486	<0,0001	<0,0001	<0,0001	0.9995	0.9669
		CTL lane
	Lane #	2	3	4	5	6	7	8	9	10	11
	CNK levels	1	1.06862	0.646705	0.745234	0.728875	0.15182	0.104389	0.473269	0.977469	0.80118
		1	0.907252	0.749659	0.898822	0.813436	0.401112	0.118416	0.358709	0.700195	0.983315
		1	0.605158	0.598802	0.505721	0.486251	0.189695	0.0737138	0.597424	0.591998	0.431976
		1	1.18488	0.543637	0.668993	0.717404	0.391112	0.16919	0.302863	0.604824	0.630268
		1	0.874888	0.921606	1.02371	0.878863	0.216233	0.0534905	0.196075	0.998198	0.852954
	Mean		0.864	0.7292	0.7934	0.7269	0.2397	0.0875	0.4064	0.817	0.7674
	P value		0.8171	0.159	0.4087	0.1529	<0,0001	<0,0001	0.0002	0.5405	0.2869
	Extended Data Fig. 7f RAF activation assay (a.u.)
		CTL lane
	Lane #	2	3	4	5	6	7	8	9	10	11
	KSR levels	1	0.498783	0.746836	1.21161	1.1524	0.722879	0.189806	0.874763	1.21717	1.3271
		1	0.701943	0.848316	1.03362	0.932888	0.504429	0.100053	0.898021	1.0766	1.07245
		1	1.09879	0.633742	1.25546	1.28031	0.86658	0.421359	1.18545	1.23721	1.5838
	Mean		0.7665	0.743	1.167	1.122	0.698	0.2371	0.9861	1.177	1.328
	P value		0.5088	0.4075	0.8172	0.9565	0.2511	0.0003	0.9999	0.7737	0.1849
	Extended Data Fig. 7g GST pull-down (a.u.)
		CTL lane
	Lane #	2	3	4	5	6	7	8
	KSR levels	1	0.187126	0.0352197	0.117614	0.0253993	0.00829834	0.0680796
		1	0.298825	0.0837337	0.1393	0.0634021	0.059094	0.103481
		1	0.7513	0.265448	0.440702	0.185424	0.0704398	0.650233
	Mean		0.4124	0.1281	0.2325	0.09141	0.04594	0.2739
	P value		0.0093	0.0003	0.001	0.0002	0.0001	0.0017
		CTL lane
	Lane #	2	3	4	5	6	7	8
	MEK levels	1	0.301229	0.0550675	0.12829	0.0265052	0.0124163	0.090522
		1	0.49743	0.132313	0.044276	0.0831743	0.00660363	0.120724
		1	0.434397	0.117966	0.430281	0.0709926	0.0364241	0.461036
	Mean		0.411	0.1018	0.2009	0.06022	0.01848	0.2241
	P value		0.0002	<0,0001	<0,0001	<0,0001	<0,0001	<0,0001
		CTL lane
	Lane #	2	3	4	5	6	7	8
	CNK levels	1	0.980598	0.558898	0.583859	0.450728	0.227291	0.684148
		1	0.792339	0.661841	1.0564	0.6961	0.279211	0.536754
		1	0.863777	0.502998	0.560998	0.379388	0.213142	0.592984
	Mean		0.8789	0.5746	0.7338	0.5087	0.2399	0.6046
	P value		0.7591	0.0085	0.1234	0.0027	<0,0001	0.0142
	Extended Data Fig. 7h RAF activation assay (a.u.)
		CTL lane
	Lane #	2	3	4	5	6	7	8
	pMEK levels	1	0.270948	0.575384	0.248276	0.0986779	0.0556007	0.22575
		1	0.688247	0.473323	0.489891	0.270843	0.168906	0.422067
		1	0.707848	0.752038	0.702619	0.613859	0.207456	0.917607
	Mean		0.5557	0.6002	0.4803	0.3278	0.144	0.5218
	P value		0.1076	0.1654	0.0501	0.01	0.0014	0.0767
	Extended Data Fig. 7i Anti-V5 IP (a.u.)
		CTL lane
	Lane #	2	3	4	5
	MEK levels	1	1.80477	1.18864	1.65885
		1	1.08826	0.67221	0.805529
		1	1.27988	0.684641	0.655413
		1	1.08081	0.732022	0.934043
	Mean		1.313	0.8194	1.013
	P value		0.3715	0.7449	0.9999
	Extended Data Fig. 7j GST pull-down (a.u.)
		CTL lane
	Lane #	2	3	4	5	6	7	8	9
	CNK levels	1	0.888791	1.06515	1.04498	0.774587	0.892296	1.13932	0.954265
		1	0.92768	1.17439	1.06324	0.969439	1.58753	1.1222	1.92071
		1	0.370458	0.554798	0.584153	0.35489	0.867862	0.698353	0.926618
	Mean		0.729	0.9314	0.8975	0.6996	1.116	0.9866	1.267
	P value		0.8649	0.9996	0.9994	0.8057	0.9976	>0,9999	0.8719
